# Supplementary material for: Clonorchis sinensis infection amplifies hepatocellular carcinoma stemness, predicting unfavorable prognosis
Source: PLoS Negl Trop Dis. 2024 Jan 29;18(1):e0011906. doi: 10.1371/journal.pntd.0011906 (PMC10824460; doi:10.1371/journal.pntd.0011906)
Supplement: S1 Data — (XLSX) [file pntd.0011906.s001.xlsx]

## Sheet: Sheet1
ID	Grouping of Clonorchis sinensis	Gender	age(years)	BCLC stage	Tumor size (cm)	Liver cirrhosis	Edmondson grade	Number of tumors	MVI	Death	OS(months)	Tumor recurrence	RFS(months)	CEA(carcinoembryonic antigen）(ng/mL)	AFP(alpha fetoprotein)(ng/mL)	CA19-9(cancer antigen 19-9)(U/mL)	HBsAg	Anti-HCV	TBil(Total bilirubin)(μmol/mL)	DBil(Direct bilirubin)(μmol/mL)	IBiL(indirect bilirubin)(μmol/mL)	TRF(Transferrin)(g/L)	TP(Total Protein)(g/L)	ALB(Albumin )(g/L)	GLO(Globulin)(g/L)	PA(Preprotein)(mg/L)	SF(Serum Ferritin)(ug/L)	ALT (Alanine aminotransferase)(U/L)	AST (Aspartate aminotransferase) (U/L)	ALP(Alkaline phosphatase)(U/L)	LDH(Lactate dehydrogenase )(U/L)	GGT(Gamma-glutamyl transferase)(U/L)	AFU(Alpha-l-fucosidase)(U/L)	ADA(Adenosine deaminase)(U/L)	5-NT(5'- nucleotidase)(U/L)	CHE(Cholinesterase)(U/L)	LAP(Leucine aminopeptidase enzyme)(U/L)	MAO(Monoamine oxidase)(U/L)	LPS(Lipase)(U/L)	GLDH(Glutamate dehydrogenase)(U/L)	TBA( Total bile acids)(μmol/mL)	Urea(mmol/L)	Creatinine(μmol/L)	Uric acid(μmol/L)	RBP(Retinol binding protein)mg/L	HCO3(Serum carbonate concentration)(mmol/L)	K(Serum potassium ion)(mmol/L)	Na(Serum sodium ion)(mmol/L)	Cl(Serum chloride ion)(mmol/L)
1XX705	negative	male	45	A	≥5	positive	Ⅱ	single	positive	yes	18	no	8	3.12	10.23	18.4	positive	negative	15.1	4.3	10.8	2.56	65.3	65.3	28.3	175	413	413	44	121	205		51	34	20	6719	41	5	35	5	5	4.5	53	279	26.7	27	3.9	143	101
1XX566	negative	female	59	A	<5	positive	Ⅱ	single	negative	no	52	yes	11	0.41	2.68	17.6	positive	negative	23.4	7.1	16.3	2.39	72.5	40	32.5	174	159	29	19	90	200	22	16	23	6.9	7900	30	4	39	3	6.4	4.1	54	243	32	29	4.2	145	104
1XX068	negative	male	51	A	<5	positive	Ⅲ	single	positive	no	22	yes	7	1.17	>2000.00	5.2	positive	negative	11.6	4.4	7.2	2.52	63.7	35.6	28.1	243.9	144	30	25	63	139	38	24	13	7.2	7513	28	4	62	5	1.8	4.3	79	289	40.7	25	3.6	142	104
2XX518	negative	male	31	A	≥5	positive	Ⅱ	single	positive	no	8	yes	8	2.27	>1200	34.6	positive	negative	11.1	4.3	6.8	2.26	64.8	40.9	23.9	228.7	249	32	38	59	144	36	21	16	5.8	7036	31	2	66	11	4.6	4.4	83	355	29.5	27	3.9	137	98
2XX398	negative	male	39	A	<5	positive	Ⅲ	single	negative	no	11	yes	11	2.13	67.87	22.7	positive	negative	9.6	2.8	6.8	2.45	63.7	39	24.7	255	156	38	44	86	195	95	29	13	12.7	10040	34	3	45	16	17.2	5.5	91	443	27.9	24	4.2	140	105
1XX901	negative	female	30	A	<5	negative	Ⅱ	single	negative	yes	12	no	12	1.15	1.69	21.8	positive	negative	9.8	3	6.8	2.42	62.8	36.9	25.9	166.7	33	22	29	69	133	20	23	16	7.1	5712	27	2	44	3	8.8	3.6	49	206	11.7	23	4.1	138	103
2XX910	negative	male	41	A	<5	positive	Ⅱ	single	negative	no	10	yes	10	1.55	44.2	8.1	positive	negative	17.1	5.7	11.4	1.84	69	42.2	26.8	280.2	410	37	30	72	157	34	28	12	6.9	11018	25	2	38	6	13.7	4.8	103	482	36.6	28	4	140	100
1XX009	negative	male	63	A	<5	positive	Ⅱ	single	negative	no	23	yes	15	2.51	28.75	12.8	positive	negative	8	3	5	2.79	66.2	39.2	27	370.4	281	13	37	43	185	260	26	14	10.7	10221	36	6	64	10	5	4.5	71	456	72.7	27	3.9	142	102
1XX674	negative	male	51	A	<5	positive	Ⅲ	single	negative	no	17	no	10	2.48	1156.4	2.8	positive	negative	16.1	6	10.1	2.54	65	39.6	25.4	251.1	122	29	30	30	75	43	25	14	5.2	7931	24	2	41	3	3	6.3	76	323	31.2	23	3.6	141	103
1XX067	negative	male	57	B	≥5	positive	Ⅲ	≥2	positive	no	22	yes	17	2.38	664.5	41.3	negative	negative	12.1	4.7	7.4	2.26	67.4	40.1	27.3	241.1	633	28	40	85	182	80	22	15	8	7271	34	1	62	21	25.2	5.6	73	379	48.8	25	3.9	138	99
1XX133	negative	male	50	B	<5	positive	Ⅱ	single	positive	no	24	yes	9	3.24	28.08	26.2	positive	negative	14	4.9	9.1	2.97	59	34.4	24.6	245.1	615	24	24	132	165	66	26	14	6.7	8167	31	6	47	10	12.3	3.6	63	247	36.8	25	3.8	142	105
1XX898	negative	male	71	A	≥5	positive	Ⅱ	single	negative	no	13	yes	13	5.87	71.97	9.6	positive	negative	8.3	3.3	5	2.85	70.6	42.3	28.3	261.3	363	21	31	43	183	88	15	19	6.1	8162	30	4	74	7	4.7	5.8	67	421	29.8	26	4.5	143	100
1XX804	negative	male	66	A	<5	negative	Ⅱ	single	negative	no	17	yes	7	2.15	2.05	2.8	negative	negative	18.3	5.6	12.7	2.58	69.6	42.1	27.5	322.5	219	34	32	58	219	42	26	18	8	11415	29	8	39	17	3.5	5.4	75	448	49.3	24	4	139	100
1XX710	negative	female	64	A	<5	positive	Ⅳ	single	negative	no	14	yes	10	2.6	6325.4	5.2	positive	negative	10.3	3.8	6.5	2.71	63.8	39.7	24.1	226.1	134	22	31	79	200	25	21	17	5.4	8950	27	6	44	12	12.8	4.4	49	267	21.8	26	3.8	141	104
2XX817	negative	male	62	A	<5	negative	Ⅱ	single	negative	no	10	yes	10	2.27	2.83	2.8	positive	negative	16.4	6.8	9.6	1.98	64	40.8	23.2	218.9	401	28	26	59	160	23	27	12	5.3	9988	24	4	48	9	3.2	11.2	67	278	35.7	29	4.1	144	107
1XX474	negative	male	40	A	<5	positive	Ⅲ	single	negative	no	15	yes	10	1.26	2034.3	12.8	positive	negative	13.9	4.5	9.4	2.4	69.1	42.1	27	334.5	262	40	41	55	196	42	24	16	7.5	9284	30	4	48	13	5.9	5.9	93	278	41.9	27	4.6	144	103
2XX918	negative	female	58	A	<5	positive	Ⅲ	≥2	negative	no	6	yes	6	1.97	14.4	17.9	positive	negative	16.1	6.4	9.7	2.71	73.1	37.9	35.2	157	163	28	36	107	165	69	33	24	6.5	6200	28	5	50	11	11.5	3.3	50	349	13	27	3.8	139	102
1XX909	negative	male	51	A	<5	positive	Ⅱ	single	positive	no	27	yes	8	1.91	>2000.00	0	positive	negative	17.3	5.1	12.2	2.3	67.4	39.4	28	228	100	14	26	75	202	60	23	19	9.2	8270	35	4	40	7	2.3	3.5	73	334	38	27	3.7	145	103
1XX863	negative	male	56	C	≥5	positive	Ⅱ	single	positive	no	17	yes	12	2.38	>1200	6.7	positive	negative	11.2	4.2	7	2.52	71.5	47.4	24.1	286	333	32	45	112	196	109	53	30	8.8	9181	61	0	75	21	37.4	6.9	76	248	41.5	27	4.2	139	101
2XX032	negative	male	35	A	<5	positive	Ⅲ	single	negative	no	10	yes	10	0.6	3.01	30.7	positive	negative	12.3	4.5	7.8	2.51	73.6	45.3	28.3	247.4	200	47	36	68	151	80	31	16	14.8	9657	35	2	28	12	3.9	4.9	85	390	27.5	26	4.2	137	101
1XX937	negative	male	57	A	<5	positive	Ⅲ	single	negative	no	18	yes	9	3.46	5.57	28.3	positive	negative	16.4	6.1	10.3	2.6	67.9	34.1	33.8	169	221	28	45	81	166	74	30	15	5.8	6824	28	4	67	13	6	4.7	99	405	23.8	27	4.6	141	105
2XX628	negative	male	52	A	<5	positive	Ⅲ	≥2	negative	no	10	yes	10	1.81	210.4	6.7	positive	negative	18.4	7.1	11.3	2.78	65.7	40.5	25.2	290.6	214	60	38	78	123	82	37	11	9	8792	33	6	32	26	25.2	5.9	70	392	47.8	30	3.6	143	104
1XX952	negative	male	63	A	≥5	positive	Ⅲ	single	positive	no	14	yes	9	1.94	76.42	17.1	positive	negative	9.9	3.5	6.4	2.15	66.4	39.4	27	242.2	291	33	55	71	180	34	21	16	6.8	6841	28	2	70	30	6.8	4.2	67	208	29.6	25	4.3	139	101
1XX074	negative	male	49	A	<5	positive	Ⅲ	single	negative	no	17	yes	12	1.7	55.9	32.2	positive	negative	5.7	1.9	3.8	2.44	65.7	37	28.7	200.2	388	46	30	147	53	79	16	17	7.8	5815	34	2	51	6	12.9	6.7	79	403	25.5	25	4.1	143	107
1XX287	negative	male	74	B	≥5	negative	Ⅱ	≥2	negative	no	25	yes	20	4.28	2.53	8.5	positive	negative	8.7	3.2	5.5	2.72	64.2	34.8	29.4	273.7	94	40	38	79	202	51	15	19	7.5	6073	40	8	70	18	22.4	8	87	432	47.2	26	3.9	141	104
2XX167	negative	male	58	A	≥5	positive	Ⅲ	single	negative	no	11	yes	11	4.12	15.16	0	positive	negative	8.4	3.5	4.9	1.96	73.1	34.9	38.2	198	327	21	42	94	189	32	15	15	5	6304	21	3	31	10	2.6	6	90	442	27.4	25	4.9	135	98
1XX891	negative	male	33	A	<5	negative	Ⅱ	single	negative	no	22	yes	11	1.44	15.9	0	positive	negative	17.3	5.8	11.5	2.18	62.8	39.3	23.5	277.1	298	28	21	53	135	32	17	9	5.8	8404	29	3	35	11	1.6	4.5	90	353	31	25	3.7	140	100
1XX881	negative	male	43	A	<5	positive	Ⅱ	single	negative	no	22	yes	12	2.4	7.12	18.3	positive	negative	23.3	7.1	16.2	2.22	73.6	41.6	32	209.2	384	38	37	66	207	40	32	21	6.5	6834	34	3	55	10	25.4	5.1	75	431	25.6	21	3.9	141	103
1XX685	negative	male	53	A	<5	negative	Ⅱ	≥2	negative	no	22	yes	15	0.92	2.39	5.3	positive	negative	10.3	4.1	6.2	2.27	62.3	36.7	25.6	205	926	43	39	69	182	42	20	13	5.9	8873	32	3	45	13	14.2	6.1	79	392	26.9	27	4	143	105
2XX021	negative	male	50	A	≥5	positive	Ⅱ	single	negative	no	11	no	6	2.57	177.01	0	positive	negative	25	9.8	15.2	2.63	66.8	43.9	22.9	234.5	249	49	40	70	155	38	31	11	5.5	6897	31	2	24	8	77.9	4.2	95	390	33.5	28	3.7	140	102
1XX229	negative	male	69	B	<5	positive	Ⅲ	≥2	negative	no	16	yes	11	3.47	4.89	11	positive	negative	8	3	5	3.4	63.9	38.3	25.6	210.4	26	34	48	63	201	52	20	31	11.4	5897	29	3	44	23	19.3	5.2	86	355	21	26	4	142	106
1XX877	negative	male	50	A	≥5	negative	Ⅲ	single	negative	no	13	yes	10	1.28	13.56	4.8	positive	negative	11.8	4.5	7.3	2.45	69.7	40.2	29.5	208.5	420	28	26	99	200	89	25	18	9.5	8117	39	3	38	3	5.6	8.5	102	388	31.8	26	3.9	140	99
2XX325	negative	male	62	A	<5	negative	Ⅱ	single	positive	no	8	yes	3	3.47	24.99	4.8	positive	negative	11.7	4.5	7.2	2.1	73.1	44.8	28.3	242.2	121	31	40	83	156	21	23	21	5.5	7893	28	0	25	11	17.4	6	80	354	36.4	27	5.2	141	104
1XX928	negative	male	46	A	<5	positive	Ⅲ	single	negative	no	12	yes	7	1.93	5.26	9.4	positive	negative	15.6	6.2	9.4	2.84	65.3	40.1	25.2	237.2	99	38	38	58	168	37	27	14	7.6	8920	22	2	31	2	39.9	5.4	83	482	29.6	27	4.1	140	104
1XX999	negative	male	64	A	≥5	positive	Ⅱ	single	positive	no	15	yes	10	3.12	3.68	11.1	positive	negative	25.1	12	13.1	2.76	66	33.3	32.7	134.8	84	43	55	111	168	55	22	35	7.5	4014	27	3	57	13	6.8	6.5	74	280	8.5	27	3.3	138	101
1XX157	negative	male	38	A	<5	negative	Ⅱ	single	negative	no	13	yes	8	1.88	1088	3.8	positive	negative	12.5	4.5	8	2.64	66.4	42.2	24.2	337.4	385	43	39	69	173	37	19	12	6.9	9685	32	8	28	9	5.9	5.3	93	331	45.5	27	3.4	147	101
1XX763	negative	male	53	C	<5	positive	Ⅲ	single	positive	yes	9	no	4	1.66	1187	153.7	positive	negative	46.5	32.6	13.9	2.71	70.7	41.4	29.3	212.9	497	106	52	217	266	380	58	17	29.4	7296	96	6	58	20	71.9	6.6	88	302	41.5	30	3.7	141	100
1XX619	negative	male	59	A	<5	positive	Ⅲ	single	negative	no	14	yes	9	4.49	147.2	5.9	positive	negative	10.1	3.5	6.6	2	62.1	39.5	22.6	238.9	111	12	26	76	184	30	20	16	7.5	5983	28	3	55	6	6.8	4	92	254	26.7	28	3.8	142	104
1XX655	negative	female	60	A	≥5	positive	Ⅲ	single	positive	no	15	yes	10	0.97	178.1	7.9	positive	negative	13.9	4.1	9.8	2.69	77	45.9	31.1	250.6	160	16	26	69	178	24	25	17	9.2	10739	33	5	41	6	7.6	4.3	49	205	42.7	28	4	143	104
1XX678	negative	male	54	C	≥5	positive	Ⅲ	single	negative	no	25	yes	10	2.86	4.14	1.5	negative	negative	9.7	3.7	6	2.77	59.7	33.9	25.8	256.1	257	12	17	67	209	49	19	12	8.4	4232	23	3	32	8	3.3	4.4	83	345	45.6	29	4.2	140	103
1XX867	negative	female	43	A	<5	negative	Ⅱ	single	negative	no	29	no	24	2.93	95.02	10.8	positive	negative	23.3	7.9	15.4	2.98	68.7	39.1	29.6	201	52	20	28	38	178	19	22	17	5.9	7296	25	4	50	5	6.6	2.5	64	219	31.4	23	3.5	137	102
2XX444	negative	male	33	A	<5	positive	Ⅲ	single	negative	no	10	yes	5	0.94	15.51	6.3	positive	negative	8.1	3.5	4.6	1.46	63.9	39.3	24.6	203	164	19	28	45	123	14	25	11	6.3	5795	23	3	111	1	7	3.8	76	289	23.3	28	4.4	141	105
1XX588	negative	male	63	A	≥5	positive	Ⅱ	single	negative	no	29	no	24	2.69	1.63	5	positive	negative	20.7	5.7	15	2.7	68.9	35.8	33.1	229	120	30	20	96	126	73	29	20	17.4	11345	33	2	58	5	5.5	7.8	115	552	57.2	23	4.6	140	105
1XX495	negative	male	54	A	≥5	positive	Ⅳ	single	negative	no	12	yes	7	2.05	2.97	9.5	positive	negative	16.9	6.2	10.7	2	61.3	40.7	20.6	253.1	464	40	40	89	127	26	24	12	5.3	5821	27	4	72	8	26.4	4.9	88	383	32.8	26	3.8	141	102
1XX785	negative	male	55	A	<5	negative	Ⅱ	≥2	positive	no	23	yes	18	2.47	168	6	positive	negative	14.6	5.5	9.1	2.36	62.2	36.3	25.9	237.8	306	13	34	71	154	29	16	19	6.3	7934	28	5	41	4	44.6	6.2	81	407	42.5	28	3.4	140	104
1XX844	negative	male	51	B	≥5	negative	Ⅱ	single	negative	no	16	yes	11	703.2	5469.3	3.45	positive	negative	18.9	7.2	11.7	2.78	69	44	25	316.4	485	51	40	67	298	60	30	15	7.4	9308	33	2	42	18	7.8	4.1	105	428	43	29	4.2	143	101
2XX622	negative	male	49	A	≥5	positive	Ⅲ	single	positive	no	7	yes	7	5.89	5.15	15.9	positive	negative	8.5	2.7	5.8	2.32	67.6	40.9	26.7	177.5	406	12	27	124	246	70	50	20	8.9	6704	52	4	33	12	14.4	4.5	67	393	40.7	26	3.3	139	99
1XX753	negative	male	54	A	<5	negative	Ⅱ	single	negative	no	24	yes	15	3.71	6.03	0.3	positive	negative	11.7	3.4	8.3	2.92	70	41	29	253.3	342	21	25	62	223	30	27	14	4.9	7735	32	2	36	3	2.8	5.8	89	385	36.9	26	4.3	141	103
1XX800	negative	male	63	A	<5	negative	Ⅱ	single	negative	no	32	yes	17	2.06	49.97	3.3	positive	negative	14.5	4	10.5	2.85	75	45.6	29.4	280	873	48	51	56	297	33	21	13	6.1	9521	25	4	36	5	2.4	6.8	82	377	56.5	23	4	142	104
1XX167	negative	male	76	B	<5	negative	Ⅲ	single	negative	no	33	yes	8	6.96	>2000.00	0	positive	negative	14.8	4.6	10.2	2.38	63.7	38.5	25.2	167	162	18	41	61	210	27	15	19	3.7	6717	24	3	60	5	21.1	8.3	102	270	29.5	27	4.8	142	104
2XX500	negative	male	69	B	<5	positive	Ⅲ	≥2	negative	no	9	yes	9	1.46	4.3	4.2	positive	negative	11.6	6	5.6	2.34	68.7	37.9	30.8	224.4	331	44	44	66	142	95	27	27	6.7	7665	27	4	91	11	20.6	7.1	111	488	43.4	24	4.1	138	104
1XX439	negative	male	49	B	≥5	negative	Ⅲ	single	negative	no	31	yes	17	2.91	>2000.00	0	positive	negative	9	3.6	5.4	2.38	67	39.8	27.2	210	161	25	37	87	248	46	16	15	8.8	8153	31	4	119	6	4.6	6.7	73	379	34.2	24	4.4	148	107
1XX820	negative	male	67	B	≥5	positive	Ⅱ	single	positive	no	15	yes	10	5.63	244.9	14.1	positive	negative	15.5	6.2	9.3	2.88	67.6	36.9	30.7	200.6	106	55	47	196	214	148	58	28	17.2	5046	54	2	58	15	11.9	5.3	51	400	22.2	25	3.8	140	101
1XX195	negative	male	30	A	≥5	negative	Ⅱ	single	positive	yes	13	no	8	1.84	>120000.0	1.9	positive	negative	15.1	4	11.1	3.39	79.6	47.5	32.1	253.5	56	28	34	83	211	66	57	18	12	13319	32	5	43	46	5.3	2.3	69	366	27.6	26	4.2	138	98
1XX163	negative	female	47	B	≥5	positive	Ⅲ	single	negative	no	26	yes	11	1.93	773.77	8.9	positive	negative	23.4	7	16.4	3.13	71.6	40.4	31.2	198.8	7	27	32	77	217	42	22	23	9.4	7370	41	3	45	21	75.3	3.6	60	370	26.6	23	3.5	143	106
1XX549	negative	male	62	C	≥5	negative	Ⅱ	single	negative	no	35	yes	20	2.46	988.89	21.3	positive	negative	14.6	6.3	8.3	2.33	78.4	35.9	42.5	177	1277	183	146	70	492	70	37	42	9.5	8569	31	5	34	9	11.2	4.6	58	279	44.7	26	3.7	143	103
1XX939	negative	male	39	B	≥5	positive	Ⅲ	single	positive	no	21	yes	15	9.78	990.5	9.1	positive	negative	34.8	11	23.8	2.42	65	41.4	23.6	271.9	642	43	31	70	185	198	31	13	7.8	9090	41	4	43	9	4.7	5.2	91	424	37.1	27	4.2	138	101
1XX640	negative	male	35	B	≥5	positive	Ⅱ	single	negative	no	23	yes	18	0.74	923.3	14.5	positive	negative	9.9	3.7	6.2	2.24	73.3	38.7	34.6	255.5	452	40	35	96	145	399	31	17	16.9	7299	63	4	29	24	1.6	5.1	80	498	45.1	27	4.8	139	98
1XX569	negative	male	61	A	<5	negative	Ⅱ	single	negative	no	31	yes	10	1.51	5.17	22	positive	negative	10.2	3.2	7	2.53	61.2	35.8	25.4	159	140	15	25	47	148	23	10	20	4	5931	28	3	48	8	12.5	3.6	58	320	19.5	24	4.3	143	105
1XX570	negative	female	42	A	≥5	positive	Ⅱ	single	negative	no	25	yes	5	3.31	169.9	10.4	positive	negative	9.3	2.6	6.7	2.2	62.6	33.5	29.1	126	432	45	48	44	200	44	30	19	25.4	7460	34	3	37	3	5.4	4.9	49	261	10.3	23	3.7	138	103
1XX182	negative	male	70	A	<5	negative	Ⅲ	single	positive	no	33	yes	28	3.63	137.49	10.8	positive	negative	10.4	4.3	6.1	1.82	62.9	36.5	26.4	178	144	17	46	88	168	90	16	27	8.8	3794	28	3	60	6	5.7	8.1	112	410	34.8	26	4.3	140	104
1XX447	negative	male	57	C	≥5	negative	Ⅲ	single	positive	no	9	yes	4	21.83	>1200	3.7	negative	negative	9.7	3.9	5.8	2.76	64	37.4	26.6	254.8	295	25	44	92	195	153	25	16	14.8	4930	33	5	35	13	2.3	3	71	537	33.9	30	3.6	143	101
1XX175	negative	male	52	A	<5	negative	Ⅲ	single	positive	no	24	yes	12	4.55	2.5	8.1	positive	negative	19.7	6.5	13.2	1.53	59.2	33.4	25.8	142.1	938	11	22	90	137	98	27	19	7.7	5865	36	4	51	8	5.6	4.1	48	197	14.8	26	3.4	139	101
1XX107	negative	male	31	C	≥5	negative	Ⅲ	single	positive	yes	8	no	8	1.31	>2000.00	8	positive	negative	32.3	9.7	22.6	2.83	77.2	44.6	32.6	198	348	38	38	116	217	80	31	20	6.8	8936	46	2	28	7	8.1	4.4	79	318	35.8	31	3.4	143	101
1XX943	negative	female	29	A	≥5	positive	Ⅲ	single	positive	no	22	yes	14	0.78	>2000.00	44.4	positive	negative	11.7	3.9	7.8	2.5	69.2	38.3	30.9	164.3	43	23	29	61	184	35	28	23	5.3	6837	45	4	45	4	4.6	2	57	239	16.1	30	3.6	141	102
1XX318	negative	male	29	A	≥5	negative	Ⅲ	single	negative	no	34	yes	9	0.69	6.01	2.3	positive	negative	9.3	4.3	5	1.75	62	38.6	23.4	210	715	30	23	44	128	25	18	11	6.6	9909	26	3	32	7	7.9	5.5	81	308	33.5	25	4.1	139	102
1XX834	negative	male	66	A	≥5	negative	Ⅱ	single	positive	yes	24	no	3	0.82	1.68	7.6	positive	negative	15	5.5	9.5	2.07	67.7	38.8	28.9	204	292	38	134	81	184	37	34	20	7.3	7894	33	5	40	19	6	5.7	74	410	43.1	26	3.9	139	100
1XX314	negative	male	60	A	≥5	positive	Ⅲ	single	negative	no	6	yes	6	2.24	>1200	0	positive	negative	16.8	5.8	11	3.17	83.9	46.2	37.7	282.9	109	22	42	260	304	60	19	15	20.4	8347	37	7	48	13	4.6	6.1	71	327	30.9	26	4.1	138	99
1XX843	negative	male	55	A	≥5	positive	Ⅲ	single	positive	yes	14	no	9	3.07	215.21	14	positive	negative	15	6	9	2.26	60.9	34.5	26.4	145	523	50	64	97	478	68	16	21	11.1	6350	40	8	41	13	6.6	6.3	81	371	15.1	26	3.8	141	102
1XX142	negative	female	56	A	<5	positive	Ⅱ	single	negative	no	32	no	27	1.89	68.45	9.7	positive	negative	13.5	3.9	9.6	2.53	66.5	37.5	29	170	300	19	35	81	161	25	14	15	4.6	7259	21	5	35	9	6.8	4.4	41	256	23.9	24	4.1	144	106
2XX267	negative	male	51	B	≥5	negative	Ⅲ	single	negative	no	8	yes	8	6.33	568.1	1	positive	negative	9.2	3.4	5.8	1.95	70.3	36.8	33.5	122.7	315	23	40	78	282	70	23	17	5.8	7215	40	8	34	10	4.2	4.26	0.87	1.31	1.08	2.71	0.98	0.75	68
1XX134	negative	female	58	B	≥5	negative	Ⅲ	single	negative	yes	9	no	4	1.03	>2000.00	2.3	positive	negative	14.1	5.2	8.9	1.74	60.2	32.9	27.3	120	420	15	57	86	199	71	26	15	11.4	5458	29	2	36	9	7.1	3.4	56	291	21.6	25	3.7	143	103
1XX750	negative	male	50	A	≥5	negative	Ⅲ	single	negative	no	34	no	29	1	33.69	4.3	negative	positive	16.5	4.6	11.9	1.9	68.4	41.2	27.2	243	401	26	31	56	253	71	30	12	6.5	9458	33	6	42	2	14.7	6.2	101	336	45.7	25	3.3	140	102
1XX212	negative	male	67	A	≥5	positive	Ⅱ	single	positive	no	27	yes	22	3.4	>2000.00	7.5	positive	negative	10.2	3	7.2	2.97	57.9	33.4	24.5	240	111	26	27	62	200	20	42	16	5.1	10143	31	5	64	6	16.9	5.6	72	303	43.5	23	3.8	140	105
1XX853	negative	male	63	A	<5	positive	Ⅱ	≥2	negative	no	16	no	11	1.6	5.13	10.8	positive	negative	22	7.3	14.7	2.23	63.4	35.4	28	199.5	278	24	30	42	211	17	15	20	4.1	6016	22	4	86	8	24.4	6.3	73	216	16.6	27	3.8	142	104
1XX914	negative	male	44	B	≥5	negative	Ⅱ	single	negative	no	27	yes	12	2.56	35.43	8.2	negative	negative	11.1	3.7	7.4	3.62	64.4	35.7	28.7	210.4	79	44	32	302	268	113	28	26	21	8047	72	5	37	14	6.1	4.5	86	323	43.3	26	3.9	142	104
1XX077	negative	male	47	A	<5	positive	Ⅱ	single	positive	no	22	yes	17	4.3	11.62	5.1	positive	negative	8.4	3.7	4.7	3.07	66	37.6	28.4	193.1	387	120	50	59	175	87	32	21	7.5	4686	35	4	53	7	19.9	7.4	77	411	34.1	28	4.1	143	104
1XX603	negative	male	30	B	≥5	negative	Ⅱ	single	positive	no	31	yes	16	2.04	1279.77	1.1	positive	negative	8.3	2.4	5.9	1.9	57.6	38.2	19.4	206	229	37	38	83	190	35	27	14	9.4	13005	35	4	33	14	4	5	58	413	34.2	25	4.6	145	105
1XX657	negative	male	53	B	≥5	positive	Ⅲ	≥2	negative	no	15	yes	10	1.88	328	6.5	positive	negative	6.3	2.5	3.8	1.14	70.8	29.9	40.9	112	1032	18	41	123	170	204	43	17	18.4	5203	35	6	47	13	4.8	2.9	58	257	12.6	26	4.1	140	101
1XX467	negative	male	82	B	≥5	negative	Ⅱ	≥2	negative	no	28	yes	13	1.26	58.86	4.3	negative	negative	32.7	14.6	18.1	1.76	79.2	38.2	41	104.8	1140	74	108	145	354	99	21	19	11.8	6959	54	4	34	30	19.6	3.7	81	138	14.1	28	4	134	93
2XX229	negative	male	44	C	≥5	positive	Ⅲ	single	negative	no	10	yes	8	0.9	>2000.00	2.1	positive	negative	10.1	3.3	6.8	2.14	68.3	41.9	26.4	193.3	292	7	34	54	177	90	21	10	7.4	7533	34	4	37	2	5.1	5.1	88	374	31.9	30	4	143	103
1XX184	negative	male	41	C	≥5	positive	Ⅱ	single	positive	yes	30	no	13	1.24	>2000.00	1.6	positive	negative	9.5	3.6	5.9	1.95	61	37.5	23.5	187	435	20	62	94	373	69	33	16	6.1	6895	24	4	30	25	8.6	4.1	68	391	31	24	4	142	102
1XX455	negative	male	46	B	≥5	positive	Ⅱ	single	negative	no	27	yes	10	2.69	33.52	8.4	positive	negative	9.7	3.3	6.4	2.06	59.6	33.2	26.4	202.8	387	35	26	53	144	42	45	16	4.5	7736	34	3	49	0	7.3	4	66	246	30.7	28	4.5	142	103
1XX168	negative	male	46	A	<5	positive	Ⅱ	single	negative	no	11	yes	6	2.2	2.83	7.9	positive	negative	13	4.7	8.3	1.87	63.6	35.3	28.3	259.5	372	28	29	85	154	50	30	12	13.3	7761	30	3	32	10	3.8	4.5	100	534	29.6	22	4	138	103
1XX491	negative	male	64	A	≥5	positive	Ⅱ	single	positive	no	29	yes	22	5.47	>2000.00	39.9	positive	negative	26.3	8.1	18.2	2.01	59.7	38.7	21	224	303	86	47	99	260	168	29	13	8.7	6297	42	4	62	9	5.8	5.7	62	265	41.9	27	3.7	147	104
1XX772	negative	male	35	A	≥5	positive	Ⅲ	single	positive	no	13	yes	8	3.3	>120000	17.7	positive	negative	19.1	5.3	13.8	3.09	77.2	46.9	30.3	270.6	736	35	100	136	481	117	37	23	12.1	13495	37	9	20	63	0.9	5.9	86	223	44.4	26	4.5	138	100
1XX621	negative	male	48	A	≥5	positive	Ⅱ	single	negative	yes	4	no	4	8.21	>1200	5.6	positive	negative	13.8	4.7	9.1	2.08	66.8	37.2	29.6	162.6	331	7	27	119	175	48	38	26	12.5	4949	28	5	28	2	5.1	5.9	103	475	26.9	25	4.3	140	102
1XX435	negative	male	46	A	<5	positive	Ⅱ	≥2	negative	no	27	yes	18	4.67	33.93	0	positive	negative	14.7	5.7	9	2.41	58.5	32.1	26.4	151.6	202	75	42	63	146	66	28	16	6.3	4691	26	3	58	9	17.1	4.7	60	378	21.1	26	4	143	106
1XX134	negative	female	52	A	≥5	positive	Ⅲ	single	negative	no	21	yes	16	2.19	181.9	32.2	positive	negative	12.8	3.8	9	2.3	68.8	36.7	32.1	228.1	146	13	21	78	198	30	16	18	5.6	6639	22	8	45	2	20.1	5.2	73	256	22.9	27	4	139	101
1XX848	negative	male	42	A	<5	negative	Ⅱ	single	negative	no	23	yes	8	2	2.63	0	positive	negative	23.1	8.2	14.9	2.73	71.1	40.3	30.8	240.2	149	54	37	53	197	58	23	17	4.5	12341	42	4	41	2	6	3.9	81	373	32.8	28	3.5	140	101
1XX605	negative	female	48	A	<5	positive	Ⅱ	single	negative	no	30	yes	15	1.72	480.07	5	positive	negative	14	3.6	10.4	3.26	69.8	35.7	34.1	138	8	21	31	45	164	16	17	15	5.5	7687	27	2	50	1	6.2	3.4	70	214	15.2	24	4.4	138	103
2XX213	negative	male	63	B	≥5	positive	Ⅲ	single	positive	no	9	yes	5	4.15	>2000.00	0	positive	negative	15.3	5.5	9.8	2.05	72.6	38.6	34	126.4	645	35	79	103	271	142	44	19	10.2	5426	39	5	36	15	4.6	2.7	63	309	17.6	28	4	139	99
1XX236	negative	male	52	A	<5	positive	Ⅲ	single	negative	no	15	yes	10	2.06	2.3	0	positive	negative	25.3	8	17.3	2.44	61	39.5	21.5	223.2	558	38	42	83	161	25	18	25	5.7	4226	25	3	37	11	7.3	8.6	79	329	29.3	30	4.8	141	102
1XX626	negative	male	40	B	≥5	negative	Ⅳ	≥2	positive	no	14	yes	9	2.69	4758	9.2	positive	negative	15.9	6.3	9.6	2.27	56	37.5	18.5	209.5	345	47	40	60	139	80	16	10	5.5	8304	36	2	55	7	5	4.3	81	296	19.6	27	4	141	104
1XX936	negative	male	50	C	≥5	positive	Ⅳ	single	negative	no	12	yes	7	13.23	35496.2	14.8	positive	negative	14.1	5.6	8.5	2.31	64.3	34.8	29.5	141.9	434	33	68	76	296	161	23	22	11.9	4633	42	5	43	12	2.9	4.7	77	398	6.4	23	4.2	140	103
1XX324	negative	female	54	B	≥5	positive	Ⅳ	single	positive	no	17	yes	12	2.36	950.3	16.2	positive	negative	11.2	4.8	6.4	1.68	79.5	35.2	44.3	124.7	246	46	71	132	230	69	24	23	9.1	4649	41	7	38	9	11.5	2.7	40	272	14.4	29	3.6	140	100
2XX915	negative	male	70	B	≥5	positive	Ⅲ	≥2	negative	no	6	yes	6	6.12	890.1	34	positive	negative	14	5.1	8.9	1.58	56.7	33	23.7	159.1	427	54	54	90	162	230	24	19	19.4	6003	44	4	36	8	11.2	6	69	189	27.8	30	4	143	101
1XX191	negative	male	56	B	≥5	negative	Ⅲ	single	positive	no	9	yes	4	2.69	131.6	18.8	positive	negative	14.3	6.5	7.8	4.1	70	39.1	30.9	228.4	324	29	54	104	230	60	51	22	8.5	5345	69	3	40	16	17.2	5	92	274	23.5	23	3.4	139	101
1XX928	negative	female	54	A	<5	positive	Ⅲ	single	negative	no	18	yes	13	4.93	24.73	8.9	positive	negative	15.6	3.5	12.1	3.1	80.7	44.1	36.6	285.4	726	48	58	70	283	50	28	21	8.5	8923	33	9	41	10	12.5	5.5	75	298	35.3	26	4	138	100
1XX843	negative	male	49	B	<5	positive	Ⅱ	≥2	negative	no	18	yes	6	3.06	39.97	12.3	positive	negative	13.4	4.7	8.7	2.57	72.3	42.1	30.2	178.9	268	61	54	77	204	75	23	17	6.4	6107	32	9	50	14	17.6	5.5	68	258	14.5	23	3.7	140	102
1XX631	negative	male	39	B	≥5	positive	Ⅲ	single	positive	no	12	yes	7	2.97	929.4	5.7	positive	negative	12.2	4.7	7.5	2.92	75.4	45.6	29.8	243.1	148	30	38	79	286	44	25	16	7.9	8082	32	5	25	13	6.5	4.7	85	416	30.9	28	5.2	139	101
1XX421	negative	female	37	B	≥5	positive	Ⅲ	≥2	negative	no	7	yes	2	0.55	>1200	1.5	positive	negative	11.1	4.2	6.9	2.25	66.6	40	26.6	148	142	17	48	41	193	25	15	23	8	5687	27	4	27	15	1.4	3	51	209	12.6	25	3.1	142	101
1XX837	negative	male	47	C	≥5	negative	Ⅲ	single	positive	no	12	yes	7	3.34	323.5	10.7	positive	negative	23.3	8.1	15.2	2.63	66.7	40.5	26.2	235.8	547	35	45	85	212	70	17	12	4.7	8467	31	6	38	17	5.8	5.9	82	332	22	29	4.3	143	100
1XX051	negative	female	66	A	≥5	positive	Ⅱ	single	negative	no	13	yes	8	6.74	16.91	13.2	positive	negative	13.1	4.4	8.7	2.01	64.5	37.8	26.7	192	268	26	28	67	212	49	21	17	7.7	5499	32	3	71	9	14.5	5.6	75	242	18.5	27	4	140	104
1XX179	negative	female	45	A	<5	negative	Ⅱ	single	positive	yes	15	no	10	1.38	1203.38	0	positive	negative	9.3	2.9	6.4	1.8	52.8	27.1	25.7	110	123	22	33	48	163	17	13	19	5	6051	20	3	43	1	6.8	3.3	67	240	16.6	25	4.3	142	106
1XX020	negative	female	57	A	≥5	positive	Ⅲ	single	positive	no	9	yes	4	3.01	>1200	22.8	positive	negative	24.5	8.3	16.2	2.21	70.8	40.3	30.5	148.9	861	19	40	130	243	31	31	29	8.4	8841	30	6	68	19	21.1	4.2	55	263	19.8	26	3.1	147	100
1XX794	negative	male	32	A	≥5	positive	Ⅲ	single	positive	no	23	yes	7	2.92	>2000.00	6.7	positive	negative	17.2	5.4	11.8	2.45	73.1	34.1	39	161.7	492	1	63	92	289	74	25	51	10.5	7196	40	5	40	6	5.3	4.8	67	368	16.3	26	4	134	96
2XX419	negative	female	46	A	<5	negative	Ⅱ	single	negative	no	6	yes	6	0.87	4.14	19.3	positive	negative	16.2	5.7	10.5	2.92	70.8	41.8	29	191.2	120	254	180	63	213	49	32	23	7.1	8888	30	4	42	12	23.8	5.8	54	249	24.8	27	3.9	141	101
2XX889	negative	female	64	A	<5	positive	Ⅲ	single	negative	no	9	yes	14	3.54	46.82	12	positive	negative	7.6	2.5	5.1	2.36	62.3	36.9	25.4	163.5	75	43	39	120	200	25	20	17	6	11887	26	4	59	7	17.2	7.5	55	244	18.4	27	3.9	142	107
1XX635	negative	male	55	C	≥5	positive	Ⅱ	single	positive	no	34	yes	29	6.2	21.59	0	positive	negative	15.7	6.1	9.6	2.27	58.9	35.6	23.3	155	844	82	238	101	256	45	102	25	20.5	4136	47	3	42	28	94.5	3.3	93	274	32.7	21	3.8	141	106
1XX656	negative	male	36	A	<5	positive	Ⅱ	single	positive	no	18	yes	13	2.82	1087.1	0	positive	negative	18.3	5.1	13.2	1.98	62.1	38.1	24	216.2	507	106	51	80	186	70	18	14	6.4	7478	30	3	50	17	5.8	5	81	306	27.5	27	4	141	102
2XX125	negative	male	58	B	<5	positive	Ⅱ	≥2	negative	no	5	yes	2	3.74	59.63	44.2	positive	negative	13.8	4.7	9.1	2.31	66.7	33.6	33.1	168.6	592	110	114	115	219	302	33	33	21.1	1363	52	4	45	13	17.8	5.3	77	239	19.7	24	4.5	140	106
1XX586	negative	female	48	A	≥5	negative	Ⅱ	single	negative	no	27	yes	12	1.95	>2000.00	6.2	positive	negative	12.7	4.5	8.2	2.2	71.4	34.8	36.6	176.1	225	51	58	67	217	87	28	21	9	8994	35	5	46	4	13.5	4.2	56	179	20.3	22	3.9	139	105
1XX571	negative	male	49	C	≥5	positive	Ⅲ	single	positive	no	15	yes	10	1.21	>120000.0	20.2	positive	negative	23.9	8	15.9	2.59	63.8	37	26.8	128	403	36	104	86	581	144	53	22	10.2	5371	43	7	35	28	5.3	4.3	65	345	14.2	28	4.3	141	99
1XX887	negative	male	36	B	≥5	negative	Ⅱ	single	negative	no	22	yes	9	2.77	>2000.00	5.3	positive	negative	6.6	2.4	4.2	2.26	68.5	33.7	34.8	121.2	459	60	45	116	260	162	30	23	14.3	6601	57	7	34	11	20.3	4.2	66	320	17.7	24	4.1	139	102
1XX557	negative	male	45	A	≥5	positive	Ⅱ	single	negative	no	35	yes	30	3.12	>2000.00	10.3	positive	negative	8.6	3.6	5	1.82	60.6	35.3	25.3	151	245	37	42	95	132	58	31	13	8.6	5611	36	4	35	7	6.7	3.4	83	231	24.4	25	3.7	141	107
1XX162	negative	female	52	A	≥5	positive	Ⅲ	single	positive	yes	17	no	8	2.63	64.38	30.4	positive	negative	17.2	5	12.2	2.89	68.5	36.4	32.1	144	39	29	62	52	198	30	16	28	6.2	6558	18	4	39	6	18.8	5	61	272	24.7	27	3.7	138	101
1XX037	negative	male	46	C	≥5	positive	Ⅱ	single	positive	no	32	no	27	5.79	>2000.00	6.2	positive	negative	12	4.3	7.7	2.15	67.9	35.2	32.7	190	841	26	45	70	180	98	20	19	8.3	7340	41	4	28	9	6	5.5	63	231	35.5	25	4.1	145	106
1XX606	negative	male	36	A	<5	positive	Ⅲ	single	negative	no	26	yes	21	1.98	>2000.00	0	positive	negative	11.6	3.9	7.7	2.61	68.3	37.2	31.1	260.5	424	61	34	59	171	34	26	19	6.9	12648	30	5	40	5	3.6	6.2	92	437	52.7	27	3.6	143	104
1XX947	negative	male	72	A	<5	negative	Ⅱ	≥2	positive	no	15	yes	10	3.21	10.99	15	positive	negative	20.8	10	10.8	1.68	60.9	35.8	25.1	141.1	1008	69	92	120	207	328	34	18	42.5	4806	42	5	79	62	58	4.4	50	224	11.7	26	3.3	142	102
1XX081	negative	male	50	A	<5	positive	Ⅱ	single	negative	no	15	yes	10	1.74	8.55	11.5	positive	negative	8.3	2.9	5.4	1.92	64.5	31.9	32.6	92.5	223	39	36	60	143	77	24	19	5.2	5040	33	3	37	7	7.2	5.1	75	199	8.9	27	4.6	141	106
1XX181	negative	female	60	A	<5	positive	Ⅱ	single	negative	no	30	no	25	5.97	35.03	51.8	positive	negative	15.7	5.9	9.8	1.96	79.9	31.9	48	132.1	541	19	50	110	181	32	32	31	1.5	5122	25	3	27	2.2	15.5	4.6	67	262	14	22	4.6	145	106
1XX642	negative	male	38	A	≥5	positive	Ⅲ	single	positive	no	31	yes	16	1.91	43.48	17.2	positive	negative	15.7	6.3	9.4	1.97	70.5	41.5	29	226	621	125	133	53	309	314	26	20	23.7	7311	67	4	37	88	111.2	5.4	83	430	36.2	24	4.3	142	104
2XX702	negative	female	57	C	≥5	positive	Ⅱ	single	negative	no	8	yes	3	2.75	>2000.00	4.4	positive	negative	16.7	7.9	8.8	1.48	75.3	33.3	42	118.4	531	71	81	120	393	113	22	22	12	4753	32	8	72	10	17.2	2.8	57	215	12.2	29	3.6	143	100
1XX712	negative	male	45	C	≥5	positive	Ⅲ	single	positive	no	21	yes	16	3.29	3.78	0	positive	negative	28.1	11.7	16.4	1.92	62.8	38.5	24.3	159.6	649	34	34	85	181	38	29	13	7.8	5667	23	5	35	2	13.5	6.8	75	386	18.1	28	4.2	139	101
1XX981	negative	female	77	A	<5	positive	Ⅱ	single	positive	no	13	yes	8	3.02	5.16	13.9	positive	negative	9.9	3.3	6.6	2.3	71.1	36.3	34.8	205.6	373	34	51	85	213	53	21	23	6	4709	28	5	29	5	6.5	5.9	88	429	32.4	24	4.1	141	105
1XX778	negative	male	56	A	<5	positive	Ⅱ	single	positive	yes	17	no	12	4.89	209.4	8.7	positive	negative	6.6	2.8	3.8	1.9	65.4	31.7	33.7	188.4	235	28	23	76	162	50	14	16	8.6	6891	31	6	46	2	11.5	4.4	71	311	22.9	25	3.8	140	102
1XX627	negative	male	52	A	<5	positive	Ⅱ	single	negative	no	16	yes	11	2.17	3.8	12.3	positive	negative	9.9	3.6	6.3	2.35	64.3	40.7	23.6	251.9	171	44	42	70	191	37	36	18	6.3	7352	31	2	42	10	7.6	6.1	87	382	29.8	26	4.6	142	103
1XX836	negative	male	61	B	≥5	positive	Ⅲ	single	positive	no	15	yes	10	2.08	27.98	6.6	positive	negative	20.3	8.9	11.4	2.94	69.3	40	29.3	192.4	225	56	51	115	173	30	26	21	6.7	5885	27	3	43	5	3.2	6.3	62	278	21.3	28	3.8	143	100
1XX504	negative	male	62	A	<5	negative	Ⅱ	single	negative	no	24	yes	19	4.5	43.91	36.4	positive	negative	12.2	3.9	8.3	1.67	59.2	33.7	25.5	135.5	555	35	39	40	176	96	22	18	9.7	6621	43	4	49	7	28.6	5.1	77	361	14.2	25	3.5	142	104
1XX230	negative	male	35	C	≥5	positive	Ⅲ	single	negative	no	28	yes	13	2.49	44.54	11	positive	negative	7.4	2.5	4.9	2.08	66.5	39.9	26.6	182.2	185	43	61	80	426	68	25	19	13.7	7214	40	10	39	8	1.2	5.5	69	376	18.9	24	4.2	142	102
1XX714	negative	male	64	A	≥5	positive	Ⅱ	single	positive	no	13	yes	8	3.24	87.95	0	positive	negative	13.5	5.7	7.8	2.26	60	38.2	21.8	179	112	33	55	104	160	49	15	17	6	7991	28	2	30	2	95.2	10	93	371	20.7	27	3.4	142	103
1XX306	negative	male	48	A	≥5	negative	Ⅲ	single	positive	no	9	yes	4	8.21	768.4	12.3	positive	negative	8.6	3.8	4.8	2.03	75.9	44.1	31.8	209.4	649	36	53	114	195	166	14	17	18.6	7791	46	5	49	5	15.5	5.3	76	356	20.2	25	4.2	143	104
1XX110	negative	male	57	A	≥5	positive	Ⅱ	single	positive	no	21	yes	16	1.05	566.7	3.9	positive	negative	10.4	3	7.4	1.91	63.5	38.9	24.6	186	576	19	38	106	177	63	14	15	9	8285	28	2	54	9	5.3	5.4	72	325	26.5	27	3.9	140	103
1XX279	negative	male	41	B	≥5	negative	Ⅱ	≥2	positive	no	17	yes	12	1.23	968.4	6.1	positive	negative	20.4	7.2	13.2	2.49	72.3	41.2	31.1	250	450	88	52	96	170	66	27	16	9.9	7828	27	4	46	11	3.1	6.7	110	568	45.7	25	4	139	105
1XX101	negative	male	65	A	<5	negative	Ⅱ	single	positive	no	27	yes	12	4.74	260.82	15.6	positive	negative	14.8	4.6	10.2	2.07	64.2	34.2	30	192	317	29	32	35	188	21	17	19	4.1	6603	27	5	57	8	2.4	4.4	66	292	30.7	26	4.3	148	105
1XX587	negative	male	35	A	<5	negative	Ⅱ	single	negative	no	11	yes	6	4.54	127.7	6.4	positive	negative	7	3	4	2.34	60.3	39.7	20.6	219.3	351	65	41	60	128	121	23	10	5.5	8603	23	3	32	9	15.7	4.8	75	331	24.3	25	3.3	142	101
1XX981	negative	male	48	C	≥5	positive	Ⅱ	single	negative	no	14	yes	9	2.75	110.6	11.8	positive	negative	18.9	7.3	11.6	1.94	62.1	34.9	27.2	175.3	99	64	85	85	185	91	53	15	7.6	6322	43	3	50	16	13.4	7.1	67	356	15.6	26	3.4	140	103
1XX854	negative	male	33	B	≥5	positive	Ⅱ	≥2	positive	no	27	yes	12	0.97	672.79	6.3	positive	negative	14.3	4.1	10.2	2.51	64.3	36.5	27.8	177	380	92	74	91	211	94	52	17	9.3	6825	70	3	42	11	15.9	5.9	62	341	33.9	22	4.9	144	101
1XX871	negative	female	73	B	<5	positive	Ⅱ	≥2	negative	no	18	yes	13	4.09	1007	34.9	positive	negative	14.8	5.5	9.3	2.15	59.7	32.6	27.1	130.4	120	20	41	78	189	59	23	20	5.9	4065	27	3	52	9	9.6	7.9	55	313	9.3	27	3.7	141	105
1XX501	negative	male	43	A	<5	positive	Ⅲ	≥2	negative	no	31	yes	18	4.05	209.04	9.7	positive	negative	9.6	3.8	5.8	2.07	53.5	27.8	25.7	155	121	139	126	89	203	70	36	34	8.8	4507	32	3	45	12	28.1	6.4	76	423	22.1	26	4.2	147	109
1XX133	negative	male	30	B	<5	positive	Ⅲ	single	positive	no	30	yes	5	0.99	1216.75	16.3	positive	negative	21.6	5.9	15.7	3.18	78.2	48.6	29.6	217	261	66	47	69	205	70	41	22	9.3	9446	37	4	41	10	45.1	4.9	88	382	34.7	26	4	140	100
1XX341	negative	male	33	A	<5	negative	Ⅱ	single	negative	no	13	yes	8	3.3	234	11.4	positive	negative	13.7	4.4	9.3	2.23	66.2	41.9	24.3	311	190	45	35	88	151	39	19	13	6.2	9216	32	3	38	6	22.4	3.6	70	401	32.8	26	4	141	103
1XX154	negative	male	49	A	≥5	positive	Ⅲ	single	positive	no	14	yes	9	1.08	905.7	7.6	positive	negative	8.8	4	4.8	3.29	69.2	29.6	39.6	118.2	819	39	73	127	283	68	30	33	17.6	3172	34	5	70	87	10.3	4.2	75	336	28.6	27	4.4	135	99
1XX264	negative	male	67	B	<5	positive	Ⅱ	≥2	negative	no	17	yes	7	3.79	6.75	0	positive	negative	15.1	5.7	9.4	2.52	67	36.9	30.1	240.3	203	24	28	76	136	52	31	15	7.3	8575	40	3	53	8	15.9	5.8	65	381	32.9	28	4.1	141	103
2XX550	negative	male	54	B	<5	positive	Ⅱ	single	positive	no	4	yes	3	5.39	10.9	23.7	positive	negative	30.5	11.4	19.1	2.01	67.2	40.7	26.5	239.8	1180	52	42	122	181	277	31	17	11.2	8747	45	4	80	11	31.4	4.6	70	285	25.7	24	3.8	144	104
1XX699	negative	male	61	A	<5	negative	Ⅱ	single	negative	no	33	yes	8	1.81	42.09	3.8	positive	negative	18.7	8.3	10.4	2.36	59.4	34.3	25.1	219	239	50	58	71	150	76	28	14	7.8	4749	32	4	50	10	29.8	6.8	73	297	35.8	22	3.2	137	104
1XX192	negative	female	49	A	<5	negative	Ⅲ	single	negative	no	12	yes	7	0.94	1111	12.2	positive	negative	17.5	6.1	11.4	2.25	63.6	39.4	24.2	193.2	65	34	37	82	160	20	26	14	7.2	5382	25	6	48	13	46.4	5.3	67	258	18.2	24	3.4	143	104
1XX831	negative	male	68	A	≥5	positive	Ⅱ	single	negative	no	33	yes	28	3.62	9.13	4.6	positive	negative	18	4.7	13.3	2.75	86.5	42.1	44.4	249	619	95	75	143	304	72	74	28	18.6	8110	84	7	40	15	14.7	7.5	102	414	60.4	23	4.7	141	101
1XX105	negative	male	54	C	≥5	positive	Ⅱ	single	positive	no	12	yes	7	3.05	704.5	0	positive	negative	17	7	10	2.19	55.3	34.3	21	142.6	276	50	55	96	156	37	33	19	5.9	4772	32	4	16	5	9	4.4	77	312	15	27	3.7	144	102
1XX763	negative	male	50	A	<5	positive	Ⅲ	single	negative	no	17	yes	12	2.5	26.27	0	positive	negative	16.8	5.4	11.4	2.12	67.8	36.2	31.6	284.5	1084	34	39	94	186	30	36	15	3.3	7359	28	5	42	8	58.5	8.8	74	297	25	27	3.9	139	100
1XX247	negative	male	30	A	≥5	negative	Ⅱ	single	positive	no	21	yes	16	2.03	20782	20.4	positive	negative	15.5	5.2	10.3	2.4	69.4	45.9	23.5	362.8	210	51	43	98	199	53	42	14	8.4	13202	35	5	45	6	4.3	4.2	91	433	48.1	23	3.8	139	104
1XX135	negative	male	48	A	≥5	negative	Ⅱ	single	positive	no	31	yes	6	3.17	6.87	15.1	positive	negative	18.4	5.4	13	2.04	60.1	37.3	22.8	202	677	24	65	146	246	45	42	21	16	8391	75	6	51	8	5.9	6	78	409	27.9	30	3.3	146	100
1XX090	negative	male	48	B	<5	negative	Ⅱ	≥2	negative	no	24	yes	19	4.18	3.67	14.7	positive	negative	11.6	4.4	7.2	2.87	63.7	38	25.7	207.1	836	42	42	56	215	40	25	17	5.4	7041	37	6	65	9	11.2	2.8	79	179	21.6	26	3.2	143	102
1XX694	negative	male	53	A	≥5	positive	Ⅲ	single	negative	no	13	yes	8	2.87	2545	5.5	positive	negative	14.1	5.7	8.4	2.75	75.4	44.3	31.1	189.7	510	45	38	106	173	73	29	25	7.8	6237	36	6	38	5	24.8	4.7	85	262	18.9	28	4.3	146	102
1XX899	negative	female	65	A	<5	positive	Ⅱ	single	negative	no	18	yes	13	1.97	6.38	32.1	positive	negative	19.3	6.2	13.1	2.38	70.1	38.1	32	184	321	12	32	83	201	19	21	24	4.9	8291	24	7	46	8	21.9	3.5	38	290	21	22	3.7	142	104
1XX101	negative	female	74	A	<5	positive	Ⅲ	single	positive	no	13	yes	8	4.3	17744.8	10.4	positive	negative	14.6	4.1	10.5	2.17	63	37.1	25.9	156.4	85	32	59	56	221	23	16	26	6.2	6071	27	3	59	10	25.6	9.5	75	318	23.8	26	3.8	142	105
1XX927	negative	male	54	B	≥5	negative	Ⅱ	≥2	negative	no	16	yes	11	2.16	6.99	7.6	positive	negative	13.6	7	6.6	2.23	66.3	36.2	30.1	167.8	639	32	40	132	161	119	33	14	21	6939	63	3	41	15	218.7	4.9	62	400	21.9	29	3.4	141	103
1XX155	negative	male	68	B	<5	positive	Ⅱ	≥2	positive	no	12	yes	7	4.33	27.31	142	positive	negative	10.6	4.3	6.3	1.9	70.6	38	32.6	176.6	351	45	58	88	148	66	31	24	6.8	5623	26	2	74	5	13.5	5	85	443	19.8	29	4.4	144	101
1XX132	negative	male	47	A	≥5	negative	Ⅲ	single	positive	no	27	yes	12	2.95	>2000.00	0	positive	negative	19.5	6.9	12.6	2.28	71.8	33.9	37.9	110	496	45	72	87	541	235	43	28	19.5	7183	58	6	30	28	2.5	5.2	85	400	19.9	24	4.8	138	102
2XX513	negative	male	47	A	<5	negative	Ⅲ	single	negative	no	7	yes	7	1.55	127.4	11.6	positive	negative	23.5	8.9	14.6	2.35	63.1	35.7	27.4	228.2	659	40	33	87	142	55	32	12	8.4	7781	30	2	54	6	44.1	4	76	441	20.2	26	4.2	137	100
1XX731	negative	male	36	A	≥5	positive	Ⅱ	single	positive	no	16	yes	11	4.21	3746.69	14.8	positive	negative	9.9	3.6	6.3	2.57	69	40.6	28.4	241.7	412	43	32	93	172	49	36	10	8.6	9621	37	6	65	9	8.1	4.4	84	243	29	29	3.9	141	102
1XX648	negative	male	56	A	≥5	negative	Ⅱ	single	positive	no	30	yes	5	1.68	4.72	10.2	positive	negative	14.3	3.9	10.4	2.91	66.2	36.2	30	169	149	76	58	71	186	87	1	19	5.6	9411	42	6	53	1	20.8	4.5	84	428	36.2	25	4.7	140	104
1XX935	negative	male	60	B	≥5	negative	Ⅱ	≥2	negative	no	25	yes	13	6.96	10.12	6.5	positive	negative	8.4	3.3	5.1	2.32	61.1	29.1	32	143.2	136	52	57	150	204	103	31	26	11.2	4389	44	4	63	10	14	5.5	66	205	16.6	27	3.7	139	103
1XX237	negative	male	47	B	≥5	positive	Ⅲ	≥2	negative	no	13	no	8	1.68	233.7	2.7	positive	negative	18.1	6.4	11.7	1.6	72.3	34.9	37.4	154.2	906	50	49	96	149	131	33	13	7.2	8069	42	2	60	10	16.8	5.9	92	327	16.6	27	4	144	103
1XX649	negative	male	59	A	<5	positive	Ⅲ	single	negative	no	14	no	9	2.08	4.91	4.5	positive	negative	9.4	4	5.4	2.52	67.2	38.1	29.1	203	247	48	51	95	159	40	24	24	5.5	9543	33	5	32	10	23.7	7.2	88	391	28.3	30	3.4	141	99
1XX603	negative	male	48	B	<5	positive	Ⅲ	single	negative	no	16	yes	11	1.76	1408	6.4	positive	negative	10.1	3.3	6.8	2.06	64.5	38.2	26.3	344.7	518	58	44	87	162	130	31	12	8.7	6351	32	3	43	4	3.1	5.4	89	117	51.9	28	4.5	141	104
1XX629	negative	male	46	C	≥5	positive	Ⅲ	≥2	positive	no	22	yes	17	5.18	>2000.00	16.3	positive	negative	12.2	4.7	7.5	2.28	64.9	36.5	28.4	153.5	645	102	112	94	730	130	33	25	17	7911	46	6	67	14	33.3	3.8	84	357	17.3	28	4.1	140	101
1XX325	negative	male	69	B	<5	positive	Ⅱ	single	negative	no	29	yes	14	1.99	19.69	16	positive	negative	15.4	4.7	10.7	1.75	67.5	35.9	31.6	194	365	24	31	55	128	38	18	19	4.9	3973	25	2	41	7	88.5	4.7	63	250	29	27	4.5	144	102
2XX343	negative	female	41	A	<5	positive	Ⅱ	single	negative	no	10	yes	5	1.51	15.16	43.5	positive	negative	8.1	2.1	6	2.25	57.7	35	22.7	220.9	57	13	37	41	145	50	24	13	5.7	7883	29	1	55	9	11.5	4.8	59	218	23	27	4.2	139	103
1XX551	negative	male	61	B	≥5	positive	Ⅲ	≥2	negative	no	10	yes	5	3.66	3468.56	27.4	positive	negative	27.7	12	15.7	3.12	74.2	34.3	39.9	114.8	242	36	73	91	363	54	34	33	11.1	3842	38	8	69	11	16.1	4.6	75	282	14.7	28	3.7	135	99
1XX831	negative	male	40	B	<5	positive	Ⅳ	≥2	negative	no	12	yes	7	3.43	806.2	0	positive	negative	30.7	11.9	18.8	2.68	68.7	44.6	24.1	246.9	349	34	29	73	147	52	26	14	4.9	7776	32	4	34	2	9.1	5.1	93	394	27.6	29	3.9	145	102
1XX350	negative	male	53	A	≥5	positive	Ⅱ	single	negative	no	15	yes	10	1.38	20.84	9.4	positive	negative	24.1	8.4	15.7	3.12	77	43.5	33.5	260.1	478	55	36	102	196	57	35	18	5.8	9540	31	3	64	2	11.9	6.2	95	368	38	29	4.2	140	100
1XX617	negative	male	32	C	≥5	negative	Ⅱ	single	negative	no	26	yes	21	2.36	>2000.00	9.3	positive	negative	13.6	4.9	8.7	1.83	64.9	32.8	32.1	135.4	266	49	41	22	219	131	28	9	7.9	6071	41	3	38	22	9.1	4	76	372	15.6	23	4.2	138	101
1XX000	negative	male	47	A	≥5	positive	Ⅲ	single	positive	yes	45	no	40	1.9	10.34	20.22	positive	negative	7.8	5	2.8	2.4	65.7	37.3	28.4	137	531	59	67	141	183	111	17	14	17.4	4829	48	4	17	31	10.2	3.62	87	447	30.6	23	4.8	137	106
1XX354	negative	male	51	B	≥5	negative	Ⅲ	single	negative	no	80	no	75	2.83	1210	24.88	positive	negative	6.7	3.1	3.6	1.65	65.2	35.1	30.1	35	423	18	41	68	295	51	21	22	4.8	3803	40	8	44	12.8	41.6	3.6	83	275	14.4	29	4.7	144	100
1XX585	negative	male	55	B	≥5	positive	Ⅱ	≥2	positive	yes	17	no	12	5.2	307.86	11.6	positive	negative	18.2	6.1	12.1	2.13	70.7	42.4	28.3	203	594	93	67	102	278	77	31	20	8.6	9286	34	5	57	9	7	7.9	116	403	56.7	30	4.2	142	102
1XX676	negative	male	61	C	<5	positive	Ⅲ	≥2	negative	yes	9	no	4	5.12	49.09	52.7	positive	negative	148.5	104.8	43.7	1.18	55.1	28.2	26.9	49	606	135	88	463	177	688	40	23	28.1	2394	77	4	66	18	71.6	6.3	68	232	19.7	24	4	138	102
1XX157	negative	male	67	B	≥5	positive	Ⅱ	single	positive	no	58	yes	53	3.86	1.37	12.4	positive	negative	48.8	30.3	18.5	1.69	68	22	46	58	559	20	64	151	202	142	19	27	10.7	1972	40	6	28	11	17.4	4.3	66	309	14	24	4.6	137	99
1XX378	negative	male	52	B	≥5	positive	Ⅲ	≥2	negative	yes	34	no	29	1.69	5.4	0	positive	negative	12.6	5.1	7.5	2.51	68.4	36.4	32	109	637	97	108	111	194	87	29	23	8.4	4794	31	4	53	25	18.6	3.6	57	287	21.5	27	3.4	138	101
1XX174	negative	male	43	C	≥5	positive	Ⅳ	single	positive	yes	9	no	4	2.51	732.2	78.45	positive	negative	17.2	6.1	11.1	2.98	69	37.6	31.4	143	742	42	39	129	190	81	34	24	10.3	5699	45	5	53	4	2.4	4.41	76	333	32.7	24	4.4	145	108
1XX826	negative	male	61	C	≥5	positive	Ⅲ	≥2	positive	no	94	no	89	3.07	440.2	30.89	positive	negative	5.8	3.3	2.5	1.99	75.8	37.1	38.7	65	502	12	20	56	239	54	21	20	4.7	4239	26	9	17	4.1	15.7	6.3	83	392	25.4	29	4.5	142	99
1XX744	negative	male	65	B	≥5	negative	Ⅲ	≥2	positive	yes	18	no	13	4.27	3.84	7.6	positive	negative	15.1	5.3	9.8	2.57	68.5	36.8	31.7	203	179	36	39	98	142		18	21	7.8	5502	30	4	50	11	9	5.6	85	297	37.9	29	3.8	143	100
1XX224	negative	male	50	A	≥5	negative	Ⅲ	single	negative	yes	21	no	6	0.82	5.7	47.39	positive	negative	8	2.7	5.3	2.57	81.2	37.2	44	139	735	28	40	73	165	93	31	23	8.1	7105	34	5	61	5	14.7	3.5	76	246	28	27	4.2	140	100
1XX987	negative	male	33	A	≥5	negative	Ⅲ	single	negative	no	68	no	63	5.76	>1210.00	0.6	positive	negative	13.4	6.3	7.1	2.47	63	39.9	23.1	206	236	18	39	64	124	49	31	12	8.1	5356	40	2	27	11	14.7	6.12	81	215	28.9	28	4.1	141	103
1XX864	negative	female	51	A	<5	negative	Ⅱ	single	negative	no	41	yes	36	2.29	1.83	17.2	positive	negative	11	2.7	8.3	2.24	65.5	33.4	32.1	143	370	67	38	47	174	38	22	23	9.7	9026	24	4	37	8	4.4	4.6	58	197	26.3	30	4.2	143	108
1XX548	negative	female	48	B	≥5	positive	Ⅲ	≥2	negative	no	64	no	59	3.2	>1000.0	11.83	positive	negative	14.9	5.5	9.4	1.84	71.4	40.1	31.3	114	122	35	44	123	206	24	18	17	7.5	7153	42	5	50	24	14.3	4.51	66	266	29.5	28	4.5	141	103
1XX945	negative	male	53	C	≥5	positive	Ⅲ	single	positive	yes	24	no	14	4.89	>1000.0	17.03	positive	negative	18.1	5.8	12.3	2.16	68.1	35.4	32.7	198	115	23	46	187	251	80	30	18	11.3	4176	40	6	42	8	29	3.82	73	327	34.7	24	4.5	137	101
1XX889	negative	male	41	C	≥5	negative	Ⅲ	single	positive	yes	12	no	7	52.2	480.3	21.3	positive	negative	12.8	4.3	8.5	2.38	62.5	37.4	25.1	118	442	41	70	149	252	138	25	29	13.3	5766	60	4	29	15	6.6	4.78	87	302	22.7	21	4.4	142	102
1XX856	negative	male	41	C	≥5	positive	Ⅲ	single	negative	yes	8	no	8	2.84	>2000.00	3.7	positive	negative	13.2	5.3	7.9	2.62	68	38.9	29.1	156	91	72	73	169	204	283	52	24	36.4	6817	88	6	36	23	3.8	7.2	75	347	34.7	26	3.9	141	103
1XX001	negative	male	46	C	≥5	positive	Ⅳ	single	positive	yes	15	no	10	2.73	34.33	33.15	positive	negative	6.6	2.8	3.8	2.28	59.4	28.9	30.5	132	560	117	103	158	245	294	33	17	36.2	5612	65	5	80	13	6.7	4.11	52	252	27.8	28	4.1	143	106
1XX069	negative	male	45	C	≥5	negative	Ⅱ	single	positive	no	73	no	68	0.84	>1210.00	7.64	positive	negative	15.4	5	10.4	2.91	71.6	44.4	27.2	167	416	31	31	83	285	212	29	7	14.2	9104	51	11	65	14.3	16.4	6.2	74	229	29.7	27	4.1	140	98
1XX214	negative	male	56	B	<5	negative	Ⅲ	≥2	negative	yes	7	no	7	3.33	18.8	32.36	positive	negative	12.7	4.9	7.8	1.87	70.8	35.6	35.2	186	490	67	62	81	177	57	14	12	7.8	6356	32	6	31	14	27.8	4.19	66	280	30.7	21	4	140	103
1XX897	negative	male	49	A	≥5	positive	Ⅱ	single	positive	yes	7	no	7	2.18	7.95	16.4	positive	negative	14.4	5	9.4	2.63	72.7	39.5	33.2	188	421	91	61	101	242		28	32	14.5	4918	41	5	30	10	5.7	4.9	100	445	41.2	26	3.5	141	99
1XX135	negative	male	48	A	<5	negative	Ⅲ	single	negative	no	59	yes	8	2.39	2.57	2.5	positive	negative	31.7	13.6	18.1	2.36	69.1	40.8	28.3	197	259	25	20	65	134	18	31	16	4.6	9467	26	3	35	6	2.9	3.5	71	438	35.1	29	3.8	146	103
1XX825	negative	male	40	B	<5	positive	Ⅱ	≥2	negative	no	44	yes	39	6.02	>2000.00	7.7	positive	negative	15	5.5	9.5	2.01	68.5	38.1	30.4	184	707	51	51	98	173	84	25	16	5.5	6488	32	7	46	9	5.1	6.3	74	351	46.8	28	4.4	140	100
1XX808	negative	male	47	A	≥5	positive	Ⅱ	single	positive	no	82	yes	77	4.88	7.41	82.76	positive	negative	17.9	7.8	10.1	2.05	65.7	39.3	26.4	247	551	120	68	52	180	101	17	16	10.8	6385	41	4	27	10	7.8	8.3	98	439	38.1	23	4.5	141	106
1XX527	negative	male	64	A	<5	positive	Ⅱ	single	negative	no	55	yes	50	6.33	48.7	37	positive	negative	21.2	7	14.2	1.79	62.1	34.3	27.8	144	457	42	29	61	132	110	34	24	8.5	5243	25	3	37	3	8.6	4.6	63	356	30.3	27	4.2	141	104
1XX842	negative	male	32	A	≥5	negative	Ⅲ	single	positive	no	41	yes	6	2.64	>2000.00	9.1	positive	negative	7.8	2.7	5.1	2.52	60.7	38.3	22.4	217	96	51	77	77	344	40	24	18	6.1	6471	29	4	45	18	5.6	5.8	82	273	34.6	27	4.6	138	102
1XX055	negative	male	47	B	≥5	positive	Ⅲ	≥2	positive	yes	41	no	36	2	>1210	5.97	positive	negative	7.6	3.8	3.8	2.6	74.5	43.6	30.9	237	392	26	26	92	184	100	18	18	8.6	7885	41	4	14	8	7.9	6.2	77	348	40.2	26	4.5	139	100
1XX023	negative	male	81	A	≥5	negative	Ⅱ	≥2	negative	yes	74	no	69	1.39	1210	19.73	positive	negative	11.4	5.9	5.5	3.38	69.7	41.9	27.8	107	229	97	134	124	315	92	73	12	22.7	7100	55	10	37	65	9.3	4.87	79	290	43.6	28	4.5	145	103
1XX222	negative	male	58	A	≥5	negative	Ⅱ	single	negative	no	46	yes	41	1.98	3.84	10	positive	negative	8.9	3.4	5.5	1.71	58.7	32.4	26.3	183	637	49	47	64	161	24	30	25	8.3	7915	30	3	34	7	5.2	11.1	113	481	51.7	26	5.1	138	106
1XX147	negative	male	40	C	≥5	positive	Ⅲ	single	positive	yes	8	no	8	1.67	>1210	32.68	positive	negative	15.8	7.8	8	2.52	65.8	37.6	28.2	79	361	43	69	139	299	179	26	12	18.6	6851	65	4	28	8	8.8	4.31	73	203	24.2	27	5.1	137	102
1XX271	negative	male	39	A	≥5	positive	Ⅲ	single	negative	no	41	yes	36	0.8	>2000.00	0	positive	negative	7.5	2.8	4.7	1.84	61.3	34.7	26.6	131	239	40	37	77	155		22	18	9.2	6448	29	3	33	3	13.3	5.5	74	316	24.3	28	4.7	141	104
1XX802	negative	male	53	B	<5	positive	Ⅱ	single	negative	no	45	yes	10	0.91	71.19	4	positive	negative	13.2	4.7	8.5	2.24	68	40.2	27.8	186	213	22	26	63	129	55	20	8	4.6	6685	30	2	38	5	8.6	6.1	69	315	30.4	28	4.4	142	103
1XX275	negative	male	57	A	≥5	negative	Ⅱ	single	positive	no	99	no	94	3.77	59.45	25.15	positive	negative	7.2	3.5	3.7	1.97	67.4	44.7	22.7	155	474	39	34	44	193	32	35	32.9	2.1	6913	32	8	34	5.6	12.8	5.7	106	299	27	27	3.9	142	100
1XX350	negative	male	51	C	≥5	negative	Ⅲ	single	positive	yes	9	no	9	1.71	195.2	33.9	positive	negative	17.4	7.4	10	2.08	76.5	38.6	37.9	131	570	61	113	456	330	911	33	36	69	4406	145	7	42	26	11.5	9.4	84	385	39.4	27	6	140	101
1XX927	negative	male	53	B	≥5	positive	Ⅱ	single	negative	yes	32	no	7	2.98	29.76	13	positive	negative	13.2	4.5	8.7	1.92	66.1	37.8	28.3	172	391	25	31	70	213	39	24	15	7.5	7596	31	5	42	4	1.9	6.2	79	425	34.4	27	3.7	140	102
1XX136	negative	male	37	C	≥5	negative	Ⅱ	single	positive	no	71	yes	6	1.43	>1210.00	47.67	positive	negative	34.5	18.9	15.6	2.71	60.7	35.7	25	185	439	159	110	396	445	617	39	26	51.4	4990	105	5	26	73	20.7	4.31	82	201	57.9	26	5.4	141	107
1XX389	negative	male	51	B	≥5	positive	Ⅱ	single	positive	no	65	no	60	6.96	>1000.0	18.88	positive	negative	4.3	2.2	2.1	2.41	68.4	38.6	29.8	155	480	12	24	142	317	102	21	18	14.3	5942	50	7	37	16	10.4	5.84	78	348	27.5	27	4.5	142	102
1XX796	negative	male	63	B	≥5	positive	Ⅲ	≥2	positive	yes	14	no	12	3.26	>1000.0	11.31	positive	negative	18.6	7.4	11.2	1.49	67.4	34.5	32.9	87	336	51	59	76	154	78	18	15	4.6	3033	26	4	34	7	10.3	7.06	87	334	17	25	4.2	138	102
1XX950	negative	male	48	A	≥5	positive	Ⅱ	single	positive	no	96	yes	29	4.07	>1210	31.6	positive	negative	21.7	12.5	9.2	4.38	73.4	39.9	33.5	201	651	80	103	144	423	191	65	26.8	17.7	2760	75	10	53	11.6	12.6	8	150	807	55.6	20	5.2	135	95
1XX240	negative	male	48	A	<5	positive	Ⅲ	single	negative	no	64	yes	59	0.77	18.7	17.51	positive	negative	15.3	5.2	10.1	1.8	64.1	39.5	24.6	156	149	58	57	76	205	115	32	23	12.5	7116	37	4	32	9	7.2	5.3	85	315	27.7	26	4.7	142	105
1XX910	negative	male	50	A	<5	negative	Ⅲ	single	positive	yes	57	no	52	4.01	6.8	27.55	positive	negative	12.5	4.5	8	2.21	71.5	40.1	31.4	221	241	31	30	94	145	64	33	10	12.7	9623	31	3	49	7	7.6	4.18	71	476	42.6	31	4.1	139	99
1XX802	negative	male	44	C	≥5	positive	Ⅲ	single	positive	yes	15	no	10	1.62	680.29	12.1	positive	negative	12	5	7	2.04	66.4	36.4	30	131	184	27	48	137	191	51	30	19	8.4	5553	27	2	49	5	5.6	3.3	84	317	24.1	26	4	140	104
1XX801	negative	male	38	A	<5	positive	Ⅱ	single	negative	no	76	yes	11	2.1	31.64	52.07	positive	negative	14.3	5	9.3	2.63	68	39.6	28.4	185	344	27	32	76	163	158	33	11	6.6	5143	37	6	66	4	13.9	3.12	63	221	28.5	25	4.1	145	105
1XX600	negative	male	57	B	≥5	positive	Ⅱ	single	positive	yes	30	no	25	3.82	8.94	8.9	positive	negative	6.8	2.8	4	2.28	65	37.3	27.7	206	343	60	44	72	181	25	23	30	3.5	5561	22	2	17	8	3.3	6.05	66	317	33.4	26	4.1	138	103
1XX175	negative	female	59	A	<5	negative	Ⅲ	single	positive	no	101	yes	60	4.2	395.1	1.81	positive	negative	16.8	6.6	10.2	2.38	77.5	48.1	29.4	201	422	51	59	67	240	37	43	27.2	5	8521	40	10	59	4.2	13.7	6.2	70	259	55.1	25	4.6	140	101
1XX973	negative	male	52	A	<5	positive	Ⅳ	single	positive	yes	4	no	4	5.84	453.7	13.44	positive	negative	16.1	6.6	9.5	3.68	52.6	32.2	20.4	152	109	26	37	114	165	88	13	24	10.6	6833	34	4	42	9	26.8	3.86	60	331	28.1	24	3.5	149	110
1XX503	negative	male	66	A	<5	negative	Ⅱ	single	negative	yes	44	no	39	6.4	9.22	82.37	positive	negative	11.5	6	5.5	2.05	72.7	41.9	30.8	75	239	62	78	123	198	194	30	31	12.8	4256	46	22	47	7	6.5	9.89	88	521	20.5	28	4.2	143	103
1XX075	negative	male	67	A	<5	negative	Ⅲ	single	negative	no	47	yes	42	1.62	223.57	0	positive	negative	12	4.2	7.8	2.07	69.1	39.4	29.7	176	148	33	35	46	177	39	18	24	6.5	8566	31	4	35	8	11.1	4.1	85	375	40.7	28	4.3	140	103
1XX073	negative	male	43	A	≥5	negative	Ⅱ	single	positive	yes	21	no	16	1.1	1904.75	8.8	positive	negative	13.2	5.2	8	2.01	74	36.1	37.9	79	342	50	96	115	311		30	28	19.4	7227	58	3	24	27	14.7	4.5	63	406	16.6	26	5.3	138	103
1XX213	negative	male	43	A	<5	negative	Ⅲ	single	negative	no	64	no	59	1.26	30.7	13.69	positive	negative	8.4	3.1	5.3	1.59	66.2	38.8	27.4	168	352	37	34	76	182	49	37	12	6	7705	27	4	22	5	9.9	3.06	73	308	29.4	26	4	142	103
1XX849	negative	male	64	A	≥5	positive	Ⅰ	≥2	negative	no	36	yes	31	3.36	13.29	579.4	positive	negative	15.9	5.1	10.8	2.9	75.9	35	40.9	167	951	68	61	156	273		39	47	23.2	7852	59	5	61	15	47.7	6.7	60	248	26.9	26	3.5	136	98
1XX512	negative	male	33	A	<5	positive	Ⅲ	single	positive	yes	25	no	15	1.61	126.38	0.7	positive	negative	31.2	9.6	21.6	1.92	64.1	38.7	25.4	213	758	72	47	69	152		15	18	4.9	5438	31	2	36	5	46.6	5.2	83	275	30.4	27	4.8	140	101
1XX931	negative	male	53	A	≥5	negative	Ⅱ	single	positive	no	91	yes	15	1.64	44.32	9.82	positive	negative	13	6.1	6.9	1.83	60.5	40.3	20.2	254	323	27	23	71	172	66	30	12.1	2.4	7274	41	7	35	2.8	1.5	4.2	100	388	39.2	22	4.1	140	106
1XX394	negative	male	55	C	≥5	negative	Ⅲ	≥2	positive	no	87	yes	16	4.98	148.7	35.02	positive	negative	18.5	6.8	11.7	2.14	73.4	37.8	35.6	82	367	97	60	95	394	62	33	55	5.4	4562	42	9	70	14	14.2	4.64	71	185	18.2	22	4.8	137	108
1XX311	negative	female	67	A	<5	positive	Ⅱ	single	negative	no	57	no	52	1.08	7.2	27.7	positive	negative	9.5	3.2	6.3	1.94	60	32.9	27.1	140	473	27	29	77	192	25	17	16	5.7	7756	24	5	34	6	13.2	6.5	67	250	23.7	23	3.5	144	105
1XX342	negative	male	34	A	≥5	positive	Ⅲ	single	positive	no	39	yes	34	1.69	>2000.00	3.3	positive	negative	11.7	3.9	7.8	2.88	66.2	37.7	28.5	133	402	38	76	91	292		30	23	13.9	9323	56	4	38	18	4.8	5.5	65	449	34.8	26	4	140	102
1XX502	negative	male	36	B	≥5	negative	Ⅱ	≥2	negative	yes	12	no	7	2.24	>2000	44.8	positive	negative	8.2	3.8	4.4	2.27	71.5	36.4	35.1	116	129	67	141	94	290	133	47	25	17.6	6580	49	4	47	14	3	4.8	99	423	24.6	23	4	140	100
1XX415	negative	male	40	C	≥5	positive	Ⅲ	single	positive	yes	24	no	19	2.5	3.5	26.4	positive	negative	16.4	5.5	10.9	2.47	72	47.2	24.8	214	621	47	43	98	144	49	26	11	8.6	7287	37	5	32	8	9.8	4.88	93	365	35.2	30	4.1	143	101
1XX167	negative	male	41	B	≥5	positive	Ⅱ	≥2	positive	no	57	yes	52	0.9	311.9	19.8	positive	negative	15.9	6	9.9	2.31	70.1	38.6	31.5	208	577	48	49	57	157	68	28	17	6.8	6690	32	5	31	15	13.7	5.5	81	440	41.6	26	4	143	102
1XX262	negative	male	34	B	<5	positive	Ⅱ	≥2	negative	yes	17	no	12	1.05	895	0.6	positive	negative	11.1	4.8	6.3	1.79	67.6	42.1	25.5	223	235	39	41	57	178	30	30	11	5.4	7346	23	8	36	11	2.6	6.32	66	498	45.6	24	4	141	107
1XX947	negative	male	66	C	≥5	negative	Ⅲ	single	negative	yes	36	no	31	3.74	>1210	21.7	positive	negative	6	2.7	3.3	2.58	70.2	35	35.2	110	224	25	37	131	139	49	29	19	6.9	7327	34	6	28	25	13.1	5.98	77	287	29.8	28	4.3	140	101
1XX436	negative	male	45	C	≥5	negative	Ⅲ	single	positive	yes	5	no	5	1.68	>1000.0	2.7	positive	negative	12.9	5.1	7.8	2.04	79.1	43.3	35.8	139	452	20	185	78	786	138	39	28	6.7	5965	47	8	368	34	8.3	3.9	80	445	39	23	5.1	136	97
1XX680	negative	male	50	C	≥5	positive	Ⅲ	≥2	positive	yes	7	no	7	3.69	560.1	25.9	positive	negative	6.3	2.2	4.1	2.34	68.3	35.3	33	171	441	52	83	126	255	301	27	21	19.6	5254	58	5	32	15	19.2	7.5	86	372	40.3	27	4.5	140	100
1XX435	negative	male	54	A	<5	positive	Ⅲ	single	negative	yes	36	no	31	3.69	220.9	41.38	positive	negative	10.2	4.2	6	2.75	64.2	39.3	24.9	92	678	33	40	98	156	85	27	16	5.9	7970	33	3	28	12	18.8	5.25	68	294	27.4	30	4.2	147	103
1XX946	negative	female	41	A	≥5	negative	Ⅲ	single	positive	yes	6	no	6	1.3	780.1	30.86	positive	negative	11.7	5.1	6.6	2.5	56.4	34.8	21.6	117	125	16	34	56	195	81	38	11	14.3	4353	33	2	20	6	12.1	2.39	52	272	18.7	26	3.3	143	106
1XX753	negative	male	43	C	≥5	negative	Ⅲ	single	positive	yes	6	no	6	21.52	>1210	153.5	positive	negative	10.7	4.5	6.2	3.6	77.1	41.4	35.7	143	387	35	40	139	364	149	29	14	11.6	8493	44	9	43	9	4.8	3.82	76	351	33.3	29	4.4	144	99
1XX564	negative	male	39	A	≥5	negative	Ⅱ	single	negative	no	85	yes	28	0.93	1.58	23.27	positive	negative	14.5	4.7	9.8	2.17	62.5	39.5	23	199	498	28	22	80	123	23	20	12	3.6	6788	28	16	46	2	6.6	7.51	99	392	34.6	28	3.9	142	100
1XX818	negative	male	30	B	<5	positive	Ⅲ	≥2	positive	no	75	no	70	1.63	435.2	22.45	positive	negative	8.3	3.5	4.8	2.72	71.1	42.9	28.2	284	431	42	28	105	137	45	29	14	12.2	7807	33	3	42	5	4.9	5.46	83	377	53.1	22	4.2	142	105
1XX004	negative	male	49	C	≥5	negative	Ⅲ	single	positive	yes	23	no	12	1.44	>1000.0	23.2	positive	negative	14	5.3	8.7	1.88	61.3	35.2	26.1	134	511	50	36	64	159	70	30	18	7.6	5301	33	4	26	9	5.2	4.6	77	223	28	26	3.8	142	101
1XX044	negative	female	64	B	≥5	positive	Ⅱ	single	positive	no	48	yes	13	1.98	>2000.00	22.4	positive	negative	11.8	4.4	7.4	2.14	72	33.9	38.1	122	92	35	63	73	246	39	16	37	8.2	5464	28	5	83	9	19.6	3.9	63	282	21	28	4.1	141	103
1XX436	negative	male	59	A	≥5	positive	Ⅲ	single	positive	yes	13	no	8	2.46	5.7	50.45	positive	negative	9.9	3.8	6.1	1.45	55.9	32.9	23	151	229	28	44	76	162	24	19	13	20.9	4295	23	5	42	8	4.6	4.19	80	386	24.4	28	3.9	142	106
1XX420	negative	male	64	A	<5	positive	Ⅲ	≥2	negative	no	35	yes	30	3.59	>2000.00	7	positive	negative	46.2	25	21.2	2.62	64.2	35.5	28.7	100	749	57	72	84	259		31	24	8.1	4262	42	5	187	4	28.3	5.5	77	234	25.9	29	4.1	137	99
1XX120	negative	male	70	C	≥5	positive	Ⅲ	single	positive	no	66	yes	61	1.83	65	33.6	positive	negative	14.6	5.6	9	1.7	65.4	33.8	31.6	115	289	117	115	81	337	229	42	25	14.8	3894	42	6	45	18	32.9	5.5	65	260	24.4	21	4.3	138	104
1XX397	negative	male	64	A	≥5	positive	Ⅲ	single	negative	no	66	yes	61	1.98	39.1	36	positive	negative	25	10.3	14.7	1.79	66.3	36.5	29.8	163	598	35	42	63	225	119	17	22	8	4333	39	3	53	2	26.4	6.9	79	305	33.9	26	3.7	141	101
1XX227	negative	male	49	A	<5	positive	Ⅱ	single	positive	no	75	yes	20	5.63	945.9	24.74	positive	negative	23.8	9.4	14.4	2.87	66.6	40.6	26	264	491	42	52	39	154	97	16	9	5.6	8950	37	7	33	10	3.1	4.01	85	341	43.3	25	3.8	144	106
1XX914	negative	male	52	A	<5	negative	Ⅱ	single	negative	no	61	yes	56	1.74	30.2	28.7	positive	negative	26.3	13.9	12.4	1.33	79.7	30.1	49.6	111	313	24	45	157	142	318	15	28	16.7	3191	53	4	76	12	14.8	4.1	51	258	23.3	29	3.8	139	100
1XX068	negative	male	43	A	≥5	positive	Ⅱ	single	positive	no	42	yes	17	5.17	9.39	7.1	positive	negative	19.9	6.6	13.3	2.36	64.1	38	26.1	243	403	47	35	82	169		21	18	6.7	7368	46	3	31	10	27.2	4.1	93	398	44.7	26	3.5	141	103
1XX406	negative	female	67	A	<5	positive	Ⅳ	single	negative	no	34	no	29	3.19	1483.65	13.9	positive	negative	8.5	3	5.5	1.95	67.5	31.3	36.2	136	245	11	27	81	251		24	17	5.6	5841	28	7	37	3	5.4	6	88	357	27.3	26	3.9	142	106
1XX030	negative	male	41	A	<5	positive	Ⅱ	single	negative	no	52	yes	47	3.05	4.67	0	positive	negative	10.5	4.4	6.1	2.13	62	37.5	24.5	141	125	60	42	60	135	75	21	13	6.7	5648	26	2	44	9	13.9	5.1	83	357	24.4	24	3.8	141	105
1XX711	negative	male	52	A	<5	negative	Ⅱ	single	negative	no	38	yes	33	2.92	4.39	0	positive	negative	21.5	6	15.5	2.55	61.3	36.6	24.7	208	303	39	30	61	146		30	12	4.8	7543	21	6	33	4	15.1	5.3	95	421	37.9	24	4.2	143	104
1XX866	negative	male	64	A	≥5	negative	Ⅱ	single	negative	no	44	yes	10	2.94	5.23	13.8	positive	negative	9.4	4.5	4.9	1.84	67.4	33	34.4	105	659	55	50	63	172	86	17	45	7.6	5288	32	3	34	11	28.2	4.4	67	219	27.4	27	4.6	138	102
1XX287	negative	male	37	A	≥5	negative	Ⅱ	single	negative	no	65	no	60	0.91	>1000.0	20.2	positive	negative	7.5	2.3	5.2	2.03	66.7	43.8	22.9	190	214	39	40	74	170	76	28	17	11.1	9813	50	6	45	11	9.7	3.5	61	266	35.5	26	4.5	141	103
1XX898	negative	male	70	A	≥5	positive	Ⅲ	single	positive	yes	4	no	3	4.4	23.63	76.58	positive	negative	9.6	4.5	5.1	1.38	73	30.9	42.1	2	451	47	69	81	413	82	29	31	5.4	2697	42	23	46	7.8	57.6	9.2	79	369	13	29	4.2	140	103
1XX949	negative	male	32	C	≥5	positive	Ⅱ	single	positive	yes	46	no	41	3.81	>1210	705.3	positive	negative	327.1	236.7	90.4	2.3	73.1	41.9	31.2	61	455	124	113	324	212	644	87	10.8	9.1	3854	103	4	24	11.7	261.2	3.5	69	166	24.7	24	3.9	137	101
1XX155	negative	male	53	A	<5	positive	Ⅲ	single	positive	yes	11	no	6	3.92	20.36	17.7	positive	negative	21.9	8.6	13.3	2	76.9	36.7	40.2	145	696	37	45	196	163	237	34	31	15.4	4544	43	5	83	6	18.2	4.3	80	324	31.6	25	4.1	139	104
1XX434	negative	male	66	B	≥5	negative	Ⅲ	single	positive	yes	7	no	7	2.48	27.58	73.13	positive	negative	22.7	8.9	13.8	2.21	58.8	36.1	22.7	209	258	41	45	69	163	85	20	11	6.9	4421	38	3	67	9	12.7	5.74	101	363	38.3	24	4	142	108
1XX509	negative	male	23	A	≥5	negative	Ⅱ	single	positive	no	46	yes	41	2.89	>2000.00	4.4	positive	negative	12.9	4.7	8.2	3.34	80.3	45.4	34.9	225	344	112	98	65	238	71	42	25	9.7	8584	50	7	36	22	5.9	2.8	78	336	55.9	28	4.4	141	102
1XX346	negative	male	36	C	≥5	positive	Ⅱ	≥2	positive	no	39	yes	34	3.86	>2000.00	4	positive	negative	13.3	4.9	8.4	1.96	61.8	39.1	22.7	200	348	13	33	60	176		32	12	8.9	7368	36	5	34	8	2.1	5.3	71	220	29.9	27	4.5	141	104
1XX586	negative	female	44	B	≥5	negative	Ⅰ	≥2	negative	no	80	no	75	0.89	122	11.78	positive	negative	9.9	3	6.9	3.23	72.1	40.1	32	196	25	51	46	51	207	78	25	10	5.5	7525	27	7	37	5	4.4	5.39	57	356	29.4	25	4.2	139	105
1XX154	negative	male	49	C	≥5	positive	Ⅱ	single	positive	yes	5	no	5	1.84	186.78	8.4	positive	negative	8.8	3.9	4.9	1.72	55.9	33.5	22.4	150	545	62	66	107	202		27	23	8.5	5609	32	3	33	8	5.7	4.6	66	287	25.8	27	3.9	141	104
1XX252	negative	male	51	A	≥5	positive	Ⅱ	single	negative	yes	29	no	14	2.46	625.82	32.8	positive	negative	12.8	2.8	10	2.14	59.9	29.6	30.3	114.8	192	38	32	64	111		34	24	8	4141	26	3	69	5.9	27.2	4.1	89	262	13.5	26	4.6	141	106
1XX178	negative	male	48	A	≥5	positive	Ⅱ	single	negative	no	62	no	57	0.87	407.6	23.93	positive	negative	14.8	5.8	9	1.71	65.3	42.3	23	207	175	24	49	117	174	236	27	13	55.9	8469	106	4	37	21	4.7	3.91	77	287	38.7	30	3.8	143	102
1XX647	negative	male	40	C	≥5	negative	Ⅱ	≥2	positive	no	71	yes	66	0.6	1192	5.14	positive	negative	11.4	6	5.4	1.96	63.7	37.7	26	129	447	48	62	67	151	91	18	26	14.2	5823	52	2	36	19	5.3	4.26	77	357	35	27	4.8	142	106
1XX484	negative	male	64	C	≥5	negative	Ⅲ	single	positive	no	97	no	92	2.67	>1210	10.23	negative	negative	23.7	12	11.7	1.92	69.3	34	35.3	94	467	13	23	78	164	99	23	13.2	7.2	4643	35	8	24	4.3	1.4	2.7	66	292	27.1	28	4	143	99
1XX765	negative	male	25	C	≥5	negative	Ⅱ	single	positive	no	64	yes	59	0.95	>1000.0	3.12	positive	negative	22.7	8.5	14.2	1.3	66.9	35.5	31.4	78	500	26	45	67	510	72	14	20	5.8	5699	43	5	27	29	2.5	4	62	203	13.2	25	4.2	139	103
1XX723	negative	male	48	A	<5	positive	Ⅲ	single	negative	no	42	yes	13	2.91	5.12	13.7	positive	negative	11.7	3.3	8.4	1.99	60.5	35.8	24.7	194	214	51	47	103	161	63	29	24	8.6	9046	28	3	38	10	5.6	5.7	86	396	40.4	27	4.9	142	106
1XX913	negative	female	51	B	≥5	positive	Ⅱ	≥2	negative	yes	55	no	50	4.19	5.31	97.58	positive	negative	3.8	2	1.8	2.12	67.4	36.6	30.8	208	178	41	52	148	216	106	28	17	8	8409	52	6	42	3	3.6	5.41	62	187	21.3	25	4.1	141	107
1XX508	negative	male	44	A	≥5	positive	Ⅱ	single	negative	no	89	yes	24	9.57	3.77	63.24	positive	negative	8.7	4.5	4.2	1.8	74.8	43.8	31	231	522	45	41	82	251	141	42	15.4	12.2	8233	50	11	36	7.6	23.4	5.8	97	414	45.2	27	3.8	139	101
1XX965	negative	male	24	A	<5	negative	Ⅲ	≥2	negative	no	40	yes	35	1.32	>2000.00	5.1	positive	negative	12	5.5	6.5	2.22	83.6	48.9	34.7	154	607	49	53	79	155	84	46	26	7.4	12121	47	2	39	12	18.6	5	81	439	31.2	28	3.9	143	101
1XX059	negative	male	60	A	<5	positive	Ⅲ	single	negative	yes	8	no	3	3.06	>2000.00	16	positive	negative	24.9	8	16.9	1.91	69	34.9	34.1	168	1104	42	42	98	197		39	24	9.2	5281	34	6	31	1	13	4.4	58	243	24.8	27	3.6	142	104
1XX675	negative	male	42	C	<5	negative	Ⅲ	≥2	positive	yes	16	no	4	2.96	153.9	52.73	positive	negative	16.6	6.7	9.9	1.45	70.4	39.2	31.2	115	487	59	59	108	198	137	23	17	7.4	4778	39	5	38	4	1.4	4.5	66	350	20.5	26	3.9	141	102
1XX418	negative	male	51	C	≥5	positive	Ⅱ	single	positive	no	43	yes	3	1.34	2.53	4.6	positive	negative	13.3	5.3	8	2.94	64.7	38.9	25.8	196	217	55	47	96	187	81	39	10	22.5	10481	78	3	47	11	5.1	4.8	95	471	36.5	27	4.2	143	104
1XX939	negative	male	45	B	≥5	negative	Ⅱ	single	positive	no	84	yes	4	3.38	27.3	31.31	positive	negative	13.9	5.1	8.8	2.12	67	41.7	25.3	224	257	55	42	101	128	51	13	12	4.5	5200	37	5	44	6	3.7	4.1	59	155	31.8	28	4.2	141	99
1XX033	negative	male	72	A	≥5	negative	Ⅱ	single	positive	no	77	no	72	1.46	13.08	12.54	positive	negative	12.1	4.2	7.9	2.77	57	31.2	25.8	184	72	47	29	78	169	37	11	11	5.6	10693	25	3	41	4	1.2	5.83	75	271	47.5	28	4	144	108
1XX914	negative	male	64	C	<5	negative	Ⅱ	≥2	positive	yes	18	no	13	3.08	1690.46	2.8	positive	negative	22.5	6.4	16.1	1.99	68.2	39.9	28.3	213	446	19	34	89	110	95	20	15	7.1	4250	36	6	39	7	8.4	5.5	85	351	46.3	28	4.1	141	101
1XX391	negative	male	66	A	<5	positive	Ⅲ	single	negative	no	67	yes	62	1	4.7	17.8	positive	negative	12.7	4.3	8.4	2.05	70.9	36.4	34.5	155	262	19	47	96	221	37	23	24	11.1	6493	31	4	31	8	7.9	5.3	75	308	27.7	27	4.2	143	104
1XX212	negative	male	36	C	≥5	positive	Ⅲ	≥2	positive	yes	5	no	5	1.86	>1210	32.74	positive	negative	15.6	5.7	9.9	2.43	75.1	41.5	33.6	137	324	50	69	117	285	82	32	28	18.8	5894	47	3	35	6	3.1	5.17	74	357	29.8	27	4.6	140	101
1XX823	negative	male	64	B	≥5	negative	Ⅱ	single	positive	yes	19	no	14	2.97	>1210	29.43	positive	negative	14.7	5.8	8.9	2.34	68.6	41	27.6	139	193	51	108	85	179	219	48	17.8	16.3	6990	74	6	17		6.1	5.2	70	337	25.3	26	3.8	143	105
1XX858	negative	male	51	C	≥5	positive	Ⅲ	single	positive	no	83	no	78	2.2	75.84	61.79	positive	negative	21	8.4	12.6	2.91	66.3	34.9	31.4	73	486	57	70	50	252	77	17	16	4.1	5888	26	6	56	11	33.5	4.3	78	291	21.4	28	3.9	139	99
1XX686	negative	male	43	A	<5	positive	Ⅲ	single	negative	no	81	yes	76	2.01	>1210	37.47	positive	negative	22.2	10.7	11.5	2.65	65.7	40.2	25.5	223	425	27	26	67	128	44	18	7	4.7	7347	32	2	37	8	8.4	3.75	89	292	39.4	30	4.2	145	107
1XX687	negative	male	51	B	≥5	positive	Ⅱ	single	positive	yes	15	no	10	1.08	>1210	<0.600	positive	negative	4.6	2.5	2.1	1.65	72.9	41.3	31.6	190	509	21	48	72	269	104		14.7	6	7034	44		32	17.9	20	5.8	93	441	37.3	26	4.1	135	93
1XX889	negative	male	32	C	≥5	positive	Ⅳ	single	positive	yes	5	no	4	1.51	>1000.0	49.77	positive	negative	14.2	5.6	8.6	1.87	65.8	39.5	26.3	162	222	47	43	82	334	41	33	17	5.5	7350	38	8	27	15	7.6	8.64	68	260	28.3	25	3.9	136	100
1XX126	negative	male	42	A	<5	positive	Ⅱ	single	negative	no	35	no	30	1.19	6.23	12.2	positive	negative	19	5.4	13.6	2.4	65.1	39.5	25.6	242	536	32	25	52	189		29	11	6.8	11652	27	4	40	0	11.1	4.8	82	398	43.6	27	3.7	142	102
1XX726	negative	male	63	A	<5	negative	Ⅱ	≥2	negative	no	36	yes	22	4.62	137.75	16.7	positive	negative	14.9	5	9.9	2.51	65.8	40.1	25.7	228	1054	79	59	106	219	71	26	21	7.2	8580	36	5	37	6	2.5	4.5	96	219	41.7	23	4.7	142	107
1XX513	negative	male	38	A	≥5	positive	Ⅱ	single	negative	no	97	yes	14	3.02	>1210	<0.600	positive	negative	4.3	2.1	2.2	2.13	70.7	43.6	27.1	231	424	42	33	106	200	131	28	15.2	9.3	8464	48	7	59	10.3	8.9	4.1	73	309	43.6	21	4.5	138	100
1XX843	negative	male	52	A	≥5	positive	Ⅲ	single	positive	no	64	yes	3	1.13	>1000.0	25.2	positive	negative	7.3	3.7	3.6	2.08	63.6	37.6	26	166	253	65	79	148	189	75	44	25	9.2	5970	37	3	37	17	45.4	6.7	105	402	31.7	28	4.2	144	103
1XX172	negative	male	32	A	≥5	negative	Ⅲ	single	positive	yes	6	no	4	7.99	2.77	56.66	positive	negative	11.4	6.8	4.6	2.63	81.5	50.6	30.9	224	355	18	20	60	207	32	27	10.8	4.9	10851	37	8	29	2.9	6.7	7.6	77	335	37.4	28	4.2	137	94
1XX034	negative	male	39	B	≥5	positive	Ⅱ	single	negative	no	46	yes	41	1.52	16.4	9.6	positive	negative	18.9	7	11.9	1.68	74	36.6	37.4	157	185	42	51	104	577	56	11	21	7.8	8523	38	6	33	6	2.4	3.5	67	432	36.4	26	4.6	140	105
1XX679	negative	male	38	A	≥5	positive	Ⅲ	single	positive	yes	23	no	18	1.77	>2000.00	4.6	positive	negative	12.9	3.9	9	3.75	63.3	36.3	27	219	7	32	42	68	158		26	11	19.9	6277	28	5	47	9	3.7	4.3	72	366	41.7	26	4	140	103
1XX644	negative	male	44	A	≥5	positive	Ⅲ	≥2	negative	yes	18	no	13	1.4	>2000.00	12.5	positive	negative	25.4	11.9	13.5	1.42	65.2	33.6	31.6	113	671	57	64	212	226		23	16	17.6	5345	63	5	29	8	3	4.3	57	292	35.4	25	3.8	142	101
1XX873	negative	male	37	A	≥5	positive	Ⅱ	single	positive	no	65	yes	60	1.55	3.9	29.47	positive	negative	10.6	4.1	6.5	1.6	55.6	39	16.6	234	279	43	29	69	133	53	14	11	5.1	8178	43	4	48	8	6	8.8	106	327	46	23	4.5	143	107
1XX220	negative	male	49	A	<5	positive	Ⅱ	single	negative	no	79	no	74	1.77	6.61	22.89	positive	negative	15.2	4.3	10.9	2.13	63.2	37.2	26	210	344	37	32	123	231	39	36	12	5.5	6276	30	5	39	3	10.8	3.7	98	353	31.1	25	3.5	141	105
1XX593	negative	male	60	C	<5	negative	Ⅱ	≥2	positive	yes	4	no	4	1.73	3.11	13.97	positive	negative	14.7	6.8	7.9	1.85	64.8	35.9	28.9	128	653	62	66	116	465	103	43	15.5	12.1	4031	41	16	46	58.8	14.9	3.7	87	285	21.3	26	3.8	140	102
1XX266	negative	male	35	B	≥5	negative	Ⅱ	≥2	negative	no	78	no	73	3.92	>1210	6.63	positive	negative	25.8	9.7	16.1	2.59	64.3	38.6	25.7	257	534	17	23	73	126	29	11	8	4.5	6273	35	4	39	2	3.9	4.69	93	350	41.8	28	3.8	144	100
1XX631	negative	male	51	A	≥5	positive	Ⅳ	single	positive	yes	6	no	5	<0.50	>1000.0	17.3	positive	negative	17.3	5.6	11.7	2.1	65.4	35.6	29.8	130	548	34	48	82	266	60	24	17	6.6	7544	35	5	27	249	2.9	6.2	98	288	30.5	30	4.2	144	99
1XX792	negative	male	34	A	≥5	positive	Ⅲ	≥2	negative	yes	6	no	6	3.36	150.9	27.52	positive	negative	10.9	5.5	5.4	3.11	70.8	43	27.8	397	409	40	42	108	353	162	34	15	6.3	9567	51	3	34	12	5.2	5.01	79	404	43.8	28	5.1	141	102
1XX314	negative	male	49	C	<5	negative	Ⅲ	single	positive	yes	19	no	14	1.63	31.43	2.5	positive	negative	5.6	2.3	3.3	2.03	70.1	33.1	37	63	587	12	21	81	246	73	38	15.7	7	1471	36	10	13	2.7	6.8	4.9	68	291	21.9	26	4.2	141	100
1XX510	negative	female	36	A	<5	negative	Ⅳ	single	negative	no	63	no	58	0.62	>1000.0	40.06	positive	negative	11.9	4	7.9	2	60.9	36.8	24.1	144	34	10	23	48	130	14	16	9	13.2	5997	15	3	31	7	7.9	3.69	74	265	27.9	28	4.5	138	101
1XX955	negative	male	37	A	≥5	negative	Ⅲ	single	positive	yes	14	no	9	4.96	>2000.00	1.9	positive	negative	23.1	6.6	16.5	2.51	68.9	40.9	28	195	415	62	62	61	273		26	10	5.1	3358	36	6	26	13	6.6	6.2	83	321	41.9	26	4.1	137	94
1XX143	negative	male	44	C	<5	positive	Ⅱ	single	positive	yes	5	no	3	4.63	150.2	231.2	positive	negative	12.1	4.6	7.5	2.12	68.4	39.9	28.5	175	583	65	51	143	422	179	28	41	11.2	6670	64	7	39	17	19.3	7.4	57	228	35.9	28	4	142	99
1XX203	negative	male	51	A	≥5	positive	Ⅱ	single	positive	no	63	yes	58	1.15	12.8	46.4	positive	negative	16.3	8.8	7.5	1.7	72.6	31.7	40.9	99	391	435	339	123	287	97	49	57	10.1	4509	37	5	50	15	12.8	5.2	86	279	22.4	28	4.8	139	102
1XX223	negative	male	57	A	≥5	positive	Ⅲ	single	negative	no	63	no	58	6.36	760.3	19.25	positive	negative	8.5	3.2	5.3	1.69	73.2	39.7	33.5	176	496	21	43	95	188	48	46	19	15.1	7434	38	7	30	6	15.7	4.53	81	252	27	26	3.5	142	101
1XX536	negative	male	50	A	<5	positive	Ⅱ	single	negative	no	55	yes	20	9.38	557.43	19.5	positive	negative	18.3	6.8	11.5	1.62	62.9	35.5	27.4	175	236	65	56	65	252	77	28	20	8.8	6395	27	4	56	5	5.7	6	84	311	27.5	28	4	139	106
1XX757	negative	male	51	B	<5	positive	Ⅲ	≥2	positive	no	94	yes	75	3.5	470.3	93.39	positive	negative	41.3	22.7	18.6	2.33	90.1	36.3	53.8	125	420	33	48	209	209	110	55	61	7.1	3229	44	3	88	3	20.5	5.7	78	472	25.8	28	3.6	140	103
1XX218	negative	male	60	A	<5	positive	Ⅱ	single	negative	no	62	yes	57	0.8	154.6	25.55	positive	negative	10.4	4.4	6	2.17	64.3	36.3	28	147	441	24	21	102	134	56	35	22	6	5743	26	5	25	4	11.8	4.12	77	139	24.4	24	4	141	107
1XX557	negative	male	40	A	<5	positive	Ⅲ	single	negative	no	35	no	30	1.88	147.34	11.6	positive	negative	12.8	5.4	7.4	2.37	66.1	38.4	27.7	186	465	36	31	73	170		20	12	4.4	4365	33	3	53	1	1.9	4.5	88	314	25.4	28	3.9	141	102
1XX271	negative	female	37	A	<5	negative	Ⅱ	single	negative	no	86	yes	11	0.95	656.3	21.88	positive	negative	8.5	3.6	4.9	2.34	65.7	40.8	24.9	191	205	40	30	48	170	17	20	17	5.6	8451	28	5	34	5	6.3	3.93	44	234	25.8	23	4.1	138	107
1XX410	negative	male	53	A	<5	positive	Ⅱ	single	negative	no	36	yes	8	5.07	26.6	6.1	positive	negative	13.3	5.3	8	2.31	63.6	35.1	28.5	173	387	18	48	135	208		12	25	13.7	5190	21	6	45	13	23.9	4	57	409	24.4	22	3.4	141	103
1XX546	negative	male	48	A	<5	negative	Ⅲ	single	negative	no	59	no	54	4.48	11.8	55.4	positive	negative	9.4	4.2	5.2	1.49	70.2	36.7	33.5	157	512	48	36	148	194	60	43	35	10.3	4624	39	3	34	7	15.9	5.9	63	252	30.2	24	5.2	137	100
1XX627	negative	male	49	A	<5	positive	Ⅲ	single	positive	no	74	no	69	2.4	>1210.00	25.01	positive	negative	14.3	5.3	9	2.51	68.5	43	25.5	250	634	31	30	112	181	40	24	13	10.2	7459	32	7	39	5	8.2	5.79	103	343	47	28	4	144	102
1XX143	negative	male	70	A	<5	positive	Ⅲ	single	negative	no	88	no	83	2.26	8.2	84	positive	negative	20.4	7.6	12.8	1.92	76.7	44.3	32.4	243	445	68	46	88	264	98	36	24	10.8	6981	37	5	49	9	6.4	4.39	79	704	34	23	4.3	144	107
1XX971	negative	male	61	A	≥5	positive	Ⅱ	single	positive	yes	24	no	19	1.84	109.6	33.65	positive	negative	19.9	6.5	13.4	2.16	67.5	35.1	32.4	141	150	37	52	136	208	123	49	23	12.2	5974	47	7	54	10	12.2	3.44	64	251	25.6	26	3.5	143	107
1XX778	negative	female	66	C	≥5	positive	Ⅳ	single	negative	yes	24	no	15	2.49	2.24	0.6	positive	negative	7.4	2.3	5.1	1.68	76.3	40.4	35.9	209	250	24	30	78	227	15	24	19	5.5	7048	28	8	38	4	6.1	3.61	67	243	34.3	27	4.3	147	104
1XX643	negative	male	45	C	≥5	negative	Ⅲ	single	positive	yes	27	no	22	1.35	>1210	18.59	positive	negative	11.6	4.4	7.2	2.38	66.4	37.5	28.9	185	341	45	186	106	544	217	35	18	12.3	8896	53	6	23	10	8	5.83	79	464	35.5	25	4.5	137	102
1XX662	negative	male	59	A	<5	negative	Ⅲ	single	negative	no	52	yes	7	1.64	4.82	6.7	positive	negative	16.3	5.5	10.8	2.06	71.3	37.7	33.6	188	463	29	27	88	185	25	14	21	8.7	7157	25	4	45	8	11.7	6.4	137	422	47.8	24	4	139	102
1XX987	negative	male	58	C	<5	positive	Ⅲ	single	negative	yes	15	no	10	2	201.3	49.92	positive	negative	19.8	10.5	9.3	2.67	76.5	40.2	36.3	154	449	43	44	120	189	72	32	22	14.2	6437	37	5	43	14	8.9	4.63	91	212	34.5	28	4.2	143	100
1XX836	negative	male	60	A	≥5	negative	Ⅱ	single	positive	yes	32	no	7	3.45	20.06	23.89	positive	negative	14.1	4.8	9.3	3.73	75	44.6	30.4	277	344	40	56	72	204	227	49	19	8.9	7752	44	8	49	13	8.1	4.82	86	259	64.6	26	4.3	141	100
1XX516	negative	male	44	A	<5	positive	Ⅲ	single	negative	no	79	no	74	3.25	56.99	0.6	positive	negative	15.2	5.3	9.9	2.21	65.5	43.4	22.1	245	402	28	39	79	229	46	26	10	3.6	7858	32	5	46	6	3.5	4.67	107	313	38.6	28	3.9	143	100
1XX299	negative	male	48	C	≥5	positive	Ⅱ	single	positive	yes	5	no	4	2.13	64.61	38.57	positive	negative	18.2	9.5	8.7	2.47	68.8	35.6	33.2	106	331	130	407	224	152	397	51	26	45	4428	84	10	36	29	3.4	6.81	74	487	37.2	22	4.1	134	98
1XX607	negative	male	48	A	≥5	negative	Ⅲ	single	negative	no	35	yes	20	2.76	282.54	3.8	positive	negative	14	3.8	10.2	2.42	55.3	36.1	19.2	224	579	50	41	29	175		25	11	5.7	7926	27	7	40	5	3.4	6.1	74	354	46.4	26	4.3	146	108
1XX307	negative	male	59	B	≥5	negative	Ⅲ	single	negative	yes	13	no	8	3.27	500.1	49.26	positive	negative	11.5	4.8	6.7	3.77	67.6	41.7	25.9	212	464	24	55	113	157	68	42	16	8.2	8892	31	7	43	5	19.4	4.95	56	349	35.6	26	4	144	104
1XX779	negative	male	35	A	<5	positive	Ⅲ	single	positive	no	68	yes	63	2.78	>1000.0	32.22	positive	negative	13.8	4.2	9.6	2.26	75.5	45	30.5	221	440	54	32	70	198	46	25	12	6.7	11611	31	5	35	10	2.4	3.32	80	510	40.7	26	4.3	139	102
1XX666	negative	male	62	A	≥5	positive	Ⅲ	single	negative	yes	18	no	13	4.28	132.47	33	positive	negative	17.7	6.4	11.3	2.7	75.1	42	33.1	209	707	196	92	117	252		40	32	15.4	8026	52	5	100	17	47.2	4.7	83	337	40.9	31	4.2	143	101
1XX038	negative	male	38	C	≥5	positive	Ⅲ	≥2	positive	yes	5	no	4	2.05	>1000.0	1.71	positive	negative	18.6	5.7	12.9	2.25	69.3	40.3	29	212	117	48	55	92	322	83	11	13	9.2	6507	42	5	27	12	1.5	5.7	64	241	58.6	23	4.4	139	102
1XX795	negative	male	44	A	≥5	negative	Ⅳ	single	positive	no	57	yes	52	2.54	36.5	<2	positive	negative	12	4.8	7.2	2.11	65.7	35.2	30.5	143	364	33	54	76	259	196	25	20	8.2	7085	46	4	232	7	67.4	5.7	72	313	33.1	27	4.2	146	103
1XX799	negative	male	51	A	<5	positive	Ⅲ	single	positive	yes	36	no	31	5.62	>2000.00	7	positive	negative	14.1	5.1	9	1.81	56.9	28.9	28	95	47	64	68	77	217	30	25	29	8.3	4209	30	4	37	14	74.3	5.3	62	224	24.5	26	4.2	144	109
1XX349	negative	male	41	A	≥5	positive	Ⅱ	single	negative	no	51	yes	14	2.58	4.65	8.1	positive	negative	15.2	4.9	10.3	2.18	64.6	38.2	26.4	208	500	85	49	94	184	31	40	11	6.4	8231	37	6	28	11	95.9	2.5	69	378	33.9	26	4.3	142	104
1XX689	negative	male	59	C	≥5	negative	Ⅲ	≥2	positive	no	83	yes	18	1.25	19	27.22	positive	negative	20.8	9	11.8	3.14	67.7	40.4	27.3	154	155	38	36	104	137	52	26	16	5.3	6035	29	3	35	7	18.7	3.28	86	392	26.6	23	3.4	143	107
1XX231	negative	male	59	B	<5	positive	Ⅲ	≥2	negative	no	66	yes	61	1.47	23.8	15.2	positive	negative	12.1	4	8.1	2.04	73.5	39.3	34.2	203	612	44	46	88	223	98	23	19	8.2	9305	33	6	43	9	9.1	3.7	96	421	40.3	30	4.3	140	100
1XX035	negative	male	55	A	<5	positive	Ⅱ	single	negative	yes	30	no	25	1.49	26.75	43.63	positive	negative	12.3	6.1	6.2	2.27	73.9	39.7	34.2	131	242	39	31	75	144	46	33	36.8	6.3	3610	27	6	18	4.3	5.7	7	83	385	34.3	26	4.1	137	97
1XX009	negative	male	42	C	≥5	negative	Ⅲ	single	positive	yes	10	no	5	4.74	>1000.0	20.5	positive	negative	17	6.4	10.6	2.12	69.4	39	30.4	137	567	24	58	70	354	92	18	21	5.7	4261	36	5	43	12	2.7	3.4	62	126	25.5	26	3.8	142	102
1XX497	negative	male	48	C	<5	positive	Ⅲ	≥2	positive	no	53	yes	8	1.21	>1000.0	16.3	positive	negative	12	4.2	7.8	2.33	71.7	34.8	36.9	191	475	44	26	94	195	114	38	18	7.7	10456	38	6	33	14	11.5	5.3	112	237	46.1	26	4.1	141	99
1XX232	negative	male	43	C	≥5	positive	Ⅳ	≥2	positive	yes	36	no	5	2.26	>1000.0	5.78	positive	negative	13.4	3.9	9.5	2.16	63.8	38	25.8	198	442	34	35	98	183	50	36	19	6.5	11148	35	3	26	4	9.7	5	74	273	29.7	27	4.8	142	102
1XX961	negative	male	59	C	<5	negative	Ⅲ	single	positive	yes	59	no	54	11.6	604.2	30.17	positive	negative	13.7	5.8	7.9	2.56	78.8	48	30.8	372	64	32	34	86	188	50	38	16.6	5.3	7410	37	9	52	8.3	13.2	4.3	74	340	50.6	24	3.8	142	102
1XX101	negative	male	51	A	≥5	negative	Ⅱ	single	positive	no	36	yes	11	3.76	267.22	13.5	positive	negative	10.4	4.2	6.2	3.23	68.9	35	33.9	161	130	45	48	125	237		18	21	9.5	6328	49	5	36	23	16.2	4.4	79	434	28.1	26	4.5	139	101
1XX836	negative	male	51	B	<5	positive	Ⅲ	single	negative	yes	24	no	9	5.58	178.8	41.6	positive	negative	19.1	10.3	8.8	2.05	67.6	29.5	38.1	91	673	38	51	114	176		40	50	25.6	4869	62	4	66	10	15.8	3.1	92	304	21.3	23	3.8	143	112
1XX725	negative	male	34	C	<5	positive	Ⅲ	single	positive	yes	21	no	16	1.16	>1000.0	5.37	positive	negative	7.5	3.4	4.1	1.26	63.7	34.7	29	145	527	34	42	133	228	40	14	10	8.4	8372	32	4	28	8	9.1	3.6	77	364	27.8	28	4.5	142	103
1XX527	negative	male	32	A	<5	negative	Ⅲ	≥2	positive	yes	27	no	22	1.51	>1210	6.12	positive	negative	14.6	5.3	9.3	3.01	79.5	48.8	30.7	371	336	38	30	70	192	84	47	9	8.8	12124	55	6	36	9	8.8	4.46	88	372	61.3	27	4.1	141	101
1XX992	negative	male	53	C	<5	positive	Ⅱ	single	positive	yes	34	no	29	6.45	9.04	26.97	positive	negative	7.9	3.4	4.5	1.74	72.6	40.8	31.8	180	319	44	106	213	279	179	60	23	13.3	7139	47	7	50	25	8.8	7.32	87	348	62.2	27	4.9	146	106
1XX436	negative	male	38	B	≥5	positive	Ⅱ	single	positive	yes	4	no	4	1.44	>1000.0	13.9	positive	negative	24.4	7.4	17	2.3	68.5	41	27.5	165	408	22	88	101	214	150	34	16	9.8	8225	29	1	26	6	2.9	5	64	297	27.5	23	4.9	138	101
1XX911	negative	male	51	C	≥5	positive	Ⅲ	single	positive	yes	5	no	4	5.95	>1210	0.6	positive	negative	18.9	8	10.9	1.89	63.3	37	26.3	114	394	27	53	127	233	299	28	15	11	4934	39	5	33	11	4.9	4.1	72	292	31.4	29	4	137	99
1XX124	negative	male	48	C	≥5	negative	Ⅱ	single	positive	yes	51	no	46	1.6	4.78	20.21	positive	negative	13.4	4.6	8.8	2.21	66.9	35.8	31.1	178	511	29	81	94	452	64	41	14	7.6	5821	46	7	29	4	11.5	6.95	73	257	35.8	28	4	143	100
1XX287	negative	male	55	A	<5	positive	Ⅲ	single	negative	yes	48	no	43	8.01	754.3	56.21	positive	negative	18.7	8.4	10.3	1.98	68.8	35.9	32.9	104	947	35	47	97	161	115	49	22	6.4	4005	52	10	70	9.6	75.4	5	80	264	26.9	22	4.2	140	107
1XX127	negative	male	44	A	≥5	negative	Ⅱ	single	negative	no	83	no	87	2.16	303.6	84.69	positive	negative	10.3	4	6.3	2.16	70.8	43.4	27.4	228	325	55	59	89	183	66	37	14	5.8	8471	32	6	39	15	14.8	4.54	77	330	28.5	28	4.2	143	104
1XX501	negative	male	49	A	<5	negative	Ⅱ	single	negative	yes	17	no	12	7.78	977.69	4.5	positive	negative	13.5	4.5	9	2.66	67.6	42	25.6	186	662	562	286	106	310		31	36	9	7070	45	10	31	35	7.4	6.1	93	322	33.2	27	4.1	141	102
1XX031	negative	female	62	A	<5	positive	Ⅲ	single	negative	no	67	yes	62	0.65	244.5	14.5	positive	negative	9	3.8	5.2	1.89	71.8	43.2	28.6	143	408	24	39	109	171	24	35	20	6.8	6555	31	5	45	7	7.6	5.2	45	267	23	22	3.6	138	103
1XX633	negative	male	68	A	≥5	negative	Ⅲ	single	positive	no	42	no	37	4.5	5.84	31.5	positive	negative	27.9	13.5	14.4	2.05	66.3	39.6	26.7	163	598	28	53	53	238	68	20	28	5.1	5500	25	5	43	4	7.6	11.2	98	391	40.2	27	4.1	142	103
1XX374	negative	male	59	C	≥5	positive	Ⅲ	single	positive	no	75	yes	70	1.95	5.8	39.86	positive	negative	8.2	4.1	4.1	2.78	57.6	31.9	25.7	99	421	70	72	138	177	150	22	19	14	4452	41	3	37	21	13.4	6.57	52	346	24.8	29	4.7	144	102
1XX596	negative	male	52	A	<5	positive	Ⅲ	single	negative	no	55	yes	15	4.89	18.3	4.3	positive	negative	37.3	12.7	24.6	2.77	68.7	38	30.7	184	535	41	38	144	156	95	24	16	8.7	7748	32	6	44	8	5.6	4.6	92	311	31.8	26	3.7	143	101
1XX272	negative	male	42	C	≥5	negative	Ⅱ	≥2	positive	no	48	yes	43	8.98	>2000.00	37	positive	negative	11.9	5.2	6.7	3.19	76.8	40.2	36.6	162	180	116	161	81	416	288	33	34	17.5	8359	55	7	25	49	18.5	3.9	83	315	39.1	25	3.5	140	101
1XX799	negative	male	46	B	<5	positive	Ⅲ	≥2	positive	yes	12	no	7	0.57	69.1	17.6	positive	negative	19.6	8.4	11.2	1.77	74.5	37.1	37.4	164	258	22	33	66	141	79	24	23	5.7	6479	33	5	36	2	3.9	4.6	80	406	29.4	26	4	139	100
1XX379	negative	male	34	A	≥5	negative	Ⅲ	single	negative	no	77	no	72	4.72	>1210	12.73	positive	negative	3.8	1.9	1.9	2.73	69.8	42.4	27.4	228	331	66	71	127	240	133	35	16	12.4	8600	81	7	30	11.2	6.4	9.9	115	418	45.4	28	4.2	146	106
1XX847	negative	male	58	A	<5	negative	Ⅱ	single	negative	no	85	no	80	5.97	6.6	39.27	positive	negative	10	4.7	5.3	2.78	76.8	46.9	29.9	316	578	71	50	95	233	134	32	23	10.4	11068	38	4	27	11	4.3	4.67	73	601	51.4	25	4.8	139	105
1XX054	negative	male	56	A	≥5	positive	Ⅲ	single	negative	no	38	yes	13	4.07	3.71	41.4	positive	negative	7.3	2	5.3	2.45	63.2	33.5	29.7	169	38	37	56	69	169		43	19	6.2	6067	27	3	46	5	6.6	3.7	79	203	26.7	29	4.5	142	101
1XX662	negative	female	52	B	≥5	negative	Ⅲ	single	positive	yes	7	no	7	2.38	>1000.0	14.03	positive	negative	13.7	4.2	9.5	2.52	79.3	38.4	40.9	159	125	26	58	102	281	57	35	24	28.2	5609	34	5	32	9	2.5	3.96	54	209	29	28	4	139	101
1XX296	negative	male	69	A	≥5	negative	Ⅱ	≥2	negative	no	42	yes	37	1.55	5.4	8.3	positive	negative	17	6.7	10.3	1.95	58.6	35.2	23.4	203	270	45	40	92	121		26	22	8.3	7238	28	3	45	7	5.8	4	72	358	28.6	28	3.8	141	104
1XX234	negative	female	55	B	<5	positive	Ⅲ	≥2	positive	no	35	yes	8	1.91	>2000.00	0.1	positive	negative	20	5.6	14.4	2.31	64	30.3	33.7	120	233	56	61	106	305		40	49	17.3	4537	55	3	30	21	27.9	2.2	36	321	18.6	27	3.8	145	106
1XX881	negative	male	43	B	<5	positive	Ⅱ	≥2	positive	yes	20	no	15	2.68	129.1	0.63	positive	negative	9.6	4.6	5	2.21	68.1	42.6	25.5	214	387	38	39	82	162	185	38	21.3	14.2	9203	50	7	49	9.4	46.3	3.9	70	253	30.3	28	3.9	142	100
1XX947	negative	male	52	A	<5	negative	Ⅲ	single	negative	yes	31	no	26	<0.50	3	7.25	positive	negative	16.6	7.2	9.4	1.54	65	41.6	23.4	223	250	29	36	83	160	32	23	17	6.3	7931	30	8	468	13	6.9	3.47	86	269	38.5	24	3.7	139	102
1XX729	negative	male	38	B	≥5	positive	Ⅱ	single	negative	no	36	yes	31	2.74	153.91	3.3	positive	negative	8.3	3.5	4.8	1.99	62.4	35.8	26.6	164	226	39	36	62	185		17	15	6.1	6404	29	3	24	5	1.8	4.7	80	378	27.1	27	3.5	143	104
1XX357	negative	male	65	A	≥5	positive	Ⅱ	single	negative	yes	18	no	13	4.45	7.64	404.2	positive	negative	72.8	64.5	8.3	1.2	59	32.4	26.6	125.2	750	0	95	274	139		69	22	67	3687	103	9	11	29.1	105	4.9	84	223	29.3	21	4.9	132	95
1XX486	negative	male	53	A	≥5	positive	Ⅲ	single	positive	no	61	no	56	1.37	103.5	41.18	positive	negative	11.6	4	7.6	2.02	66.8	36.7	30.1	171	568	38	60	100	183	176	34	18	15.9	5739	46	5	39	12	21.1	5.87	68	196	35	29	4.2	140	103
1XX484	negative	male	64	A	≥5	positive	Ⅱ	single	negative	yes	22	no	9	0.9	48.8	34.9	positive	negative	19.9	8.5	11.4	1.49	60.8	33.5	27.3	78	519	78	102	107	188	152	55	44	13.3	2871	51	5	33	7	42.7	5.5	68	391	18.6	27	3.9	140	104
1XX876	negative	female	43	C	≥5	negative	Ⅱ	single	positive	no	43	yes	38	3.02	1660.57	15.6	positive	negative	17.1	7.1	10	2.33	73.6	42.2	31.4	152	131	25	38	110	373	36	23	13	7.5	7825	36	7	27	11	1.2	3.9	60	307	31	27	3.1	143	101
1XX800	negative	male	35	A	≥5	positive	Ⅲ	single	positive	yes	10	no	5	2.73	>2000.00	4.5	positive	negative	26.6	10.1	16.5	1.79	70.1	42.6	27.5	177	499	13	31	65	98	26	20	17	3.8	8284	29	4	35	5	9.8	5	81	366	32.4	30	3.8	139	101
1XX845	negative	male	70	B	<5	positive	Ⅱ	single	positive	yes	48	no	43	2.37	10.89	0.54	positive	negative	13.4	5.1	8.3	2.65	70.9	38.5	32.4	150	441	36	36	96	222	147	27	35	13.8	5865	45	2	56	3	21.5	5.23	85	299	34.4	28	4.5	144	107
1XX298	negative	male	53	A	<5	negative	Ⅱ	single	negative	no	49	yes	44	2.3	425.67	14.9	positive	negative	22.7	7.4	15.3	1.54	66.6	35.1	31.5	114	340	36	34	76	159	75	14	11	6.1	7359	32	4	55	6	6.3	4.2	86	393	25.4	26	4	142	101
1XX320	negative	male	48	A	≥5	negative	Ⅱ	single	positive	no	49	no	44	0.91	9.54	8.5	positive	negative	31.5	10.3	21.2	2.13	75	40	35	220	557	81	44	94	207	76	49	27	6.9	7135	39	2	32	9	29.8	6.1	80	246	39.1	26	4.4	141	104
1XX547	negative	male	58	C	≥5	positive	Ⅱ	single	positive	yes	31	no	26	2.71	1.73	27.43	positive	negative	10.9	4.1	6.8	4.03	78.7	40.8	37.9	226	470	35	60	105	185	47	36	22	20.1	7915	37	6	30	12	6.5	4.18	68	410	67.8	25	4.4	140	99
1XX927	negative	male	44	B	≥5	positive	Ⅱ	single	positive	yes	15	no	10	1.37	102.89	7	positive	negative	16.5	4.7	11.8	1.93	59.6	36.4	23.2	174	369	36	56	40	167		20	15	5.1	6184	30	4	36	10	11.1	3.6	61	342	29	26	3.9	141	102
1XX461	negative	male	47	B	<5	positive	Ⅱ	≥2	positive	yes	7	no	7	2.08	>1000.0	54.2	positive	negative	33.2	10.4	22.8	2.22	78.5	41.9	36.6	235	504	68	74	126	252	225	61	32	10.5	4766	45	4	43	5	32.8	5.8	62	338	41.3	25	4.8	141	102
1XX541	negative	male	43	B	<5	positive	Ⅱ	≥2	negative	yes	36	no	31	1.2	>2000	0	positive	negative	11	3.6	7.4	2.77	70.8	40.4	30.4	166	355	70	73	71	163		25	33	5.7	8167	34	3	39	9	9	6.5	89	345	29.4	30	4.9	142	101
1XX959	negative	male	47	A	≥5	positive	Ⅱ	single	positive	no	59	no	54	0.54	8.8	23.2	positive	negative	19.6	7.4	12.2	2.28	78.4	40.8	37.6	214	622	82	78	143	205	95	34	28	12.1	6628	38	6	51	11	14.4	6.9	96	331	41.7	25	4.1	144	105
1XX011	negative	male	45	C	≥5	negative	Ⅲ	single	positive	no	59	no	54	1.81	>1000.0	37.6	positive	negative	20.7	7.4	13.3	2.19	72.6	38.8	33.8	115	322	59	114	106	318	386	95	33	12.4	6640	93	8	23	5	11.3	4.5	73	237	26.6	26	4.7	134	94
1XX366	negative	male	66	C	≥5	positive	Ⅱ	single	positive	yes	29	no	24	7.17	>1210	21.25	positive	negative	12.6	6.6	6	1.96	72.8	33.8	39	68	557	30	53	88	442	115	56	24.2	7.1	4504	60	11	22	38.8	12	5.9	101	309	15.4	27	4.6	136	97
1XX645	negative	male	47	A	≥5	negative	Ⅲ	single	negative	no	58	no	53	2.01	8.1	13.7	positive	negative	8.7	2.8	5.9	1.77	58.9	32.9	26	192	338	22	22	61	224	31	23	15	6.9	6511	28	6	41	7	1.5	7.1	100	352	38	20	4.1	143	107
1XX610	negative	female	59	A	<5	positive	Ⅲ	≥2	negative	no	56	no	51	1.81	372.38	26.2	positive	negative	10.3	3.5	6.8	1.57	67.2	37.4	29.8	165	243	21	25	48	169	23	13	10	3.9	8717	25	1	58	8	6.8	4.4	68	252	34.7	28	4.6	142	104
1XX105	negative	male	48	A	<5	positive	Ⅱ	single	negative	no	63	yes	58	2.32	2.8	44.74	positive	negative	7.8	2.9	4.9	1.8	66.1	40.7	25.4	242	432	19	41	74	152	65	29	18	7.4	8974	34	5	48	11	7.7	4.06	81	370	47	21	4.3	138	105
1XX001	negative	male	41	A	<5	positive	Ⅱ	single	negative	no	51	no	46	2.58	4.62	0	positive	negative	21.1	4.6	16.5	1.48	66.5	38.5	28	157	543	79	28	89	147	39	25	11	6.8	7247	27	2	35	2	30.5	6.1	92	299	28.8	27	4.3	145	102
1XX638	negative	male	47	C	≥5	positive	Ⅲ	single	positive	yes	4	no	4	0.55	>1000.0	28.74	positive	negative	16	5.8	10.2	2.51	63.5	39.4	24.1	160	178	44	122	80	587	199	28	17	12.2	5968	60	5	44	11	5.4	3	78	321	33	26	4	141	99
1XX519	negative	male	59	A	<5	positive	Ⅱ	single	negative	yes	67	no	62	2.22	4.23	128.6	positive	negative	30.5	12.9	17.6	3.55	72.7	43.8	28.9	270	437	61	40	83	162	57	29	21	8.3	4174	38	3	51	10	11.3	5.27	81	424	50.2	27	4.5	138	101
1XX324	negative	male	53	C	<5	positive	Ⅱ	single	positive	no	64	no	59	2.73	473.5	43.28	positive	negative	24.3	8.8	15.5	1.68	61.1	34.3	26.8	115	201	41	48	60	194	25	19	18	4.2	4878	26	4	27	39	133.2	6.1	55	131	18.8	25	4.1	142	109
1XX840	negative	male	48	A	≥5	positive	Ⅱ	single	negative	no	48	yes	43	8.62	>2000	0	positive	negative	18.5	6.9	11.6	1.8	68.2	37.3	30.9	166	697	176	94	142	198	181	37	23	18.8	7149	62	6	40	15	5.3	2.9	78	366	31.6	28	4.3	141	104
1XX531	negative	male	66	A	<5	positive	Ⅱ	single	negative	no	40	yes	15	3	5.77	3.9	positive	negative	21	8.6	12.4	1.69	64.2	29.1	35.1	86	390	43	58	74	161		31	39	11.8	3303	31	2	37	6	50.5	3.2	75	278	20.4	27	3.9	140	105
1XX914	negative	male	64	B	<5	positive	Ⅲ	≥2	negative	yes	21	no	16	1.3	>2000	16.3	positive	negative	19.5	6.1	13.4	2.52	64.5	36.5	28	189	268	31	34	56	123	60	40	12	6.1	6407	30	5	36	9	15.3	5.7	66	338	54.2	27	3.4	145	104
1XX947	negative	male	34	A	<5	negative	Ⅱ	single	negative	no	48	yes	3	2.37	1444.47	5.9	positive	negative	25	7.1	17.9	2.05	72.8	43.5	29.3	208	241	47	38	60	182	40	22	13	4.2	9776	33	6	28	8	2.2	5.1	91	327	37.5	25	4.2	139	103
1XX444	negative	male	54	C	<5	positive	Ⅲ	single	negative	yes	5	no	3	3.21	1274.03	15.2	positive	negative	25	8.5	16.5	2.2	66.1	37.3	28.8	115.8	524	38	54	105	135		34	18	5.3	4606	31	4	17	10.5	9.1	11.9	99	178	16.3	26	4.1	134	94
1XX353	negative	male	63	A	<5	negative	Ⅲ	≥2	negative	yes	21	no	16	2.87	>1210	114.9	positive	negative	6	3.3	2.7	2.28	76	36.7	39.3	404	558	60	47	85	254	49	20	20	5.6	5234	35	6	19	13	3.5	9.36	98	405	75.1	25	4.4	143	108
1XX424	negative	female	63	B	<5	positive	Ⅱ	≥2	positive	yes	28	no	6	4.24	46	6.2	positive	negative	10.1	3.3	6.8	2.04	68.2	38.4	29.8	159	390	62	74	142	178	70	29	24	8.3	6347	31	5	40	15	9.4	4.7	44	188	24.3	26	4.2	140	106
1XX034	negative	male	47	A	<5	positive	Ⅲ	single	negative	no	66	no	61	1.58	2.21	23.88	positive	negative	11.2	5.3	5.9	1.87	65.5	39.5	26	169	288	52	29	54	160	28	19	14	2.3	5049	31	3	51	2	8.2	4.93	82	292	28.4	26	3.5	142	105
1XX913	negative	male	54	A	≥5	positive	Ⅲ	single	negative	no	67	yes	62	1.01	2	13.2	positive	negative	12.2	3.7	8.5	1.86	75.6	43.1	32.5	246	308	45	30	112	153	48	25	22	10.9	8300	33	5	36	0	11	6	63	213	42.1	26	4.8	139	101
1XX370	negative	male	42	C	≥5	positive	Ⅱ	single	positive	no	36	yes	15	1.65	>2000.00	13.8	positive	negative	7.9	2.7	5.2	2.13	61.9	38.7	23.2	234	260	23	35	66	291		34	10	8.9	7940	32	7	42	13	3.4	6.1	76	368	37.8	26	3.7	145	104
1XX456	negative	male	24	C	≥5	positive	Ⅲ	single	positive	yes	19	no	14	1.07	214.5	22.2	positive	negative	25.1	13.4	11.7	1.81	57.8	35.6	22.2	78	555	45	82	84	1014	118	31	21	11.2	3793	32	8	430	15	12.5	4.4	59	236	16.4	23	4.5	135	96
1XX695	negative	male	67	A	≥5	positive	Ⅱ	single	negative	yes	38	no	13	4.7	2.17	0	positive	negative	28.5	13.6	14.9	2.58	63.2	34.6	28.6	137	381	18	49	101	215	54	27	14	9.8	4874	35	5	33	9	17.7	4.3	80	268	41.6	28	4.1	137	98
1XX805	negative	female	72	C	≥5	positive	Ⅲ	single	positive	yes	32	no	27	3.76	1210	123.8	positive	negative	16.6	6.6	10	3.11	68.8	31.4	37.4	68	262	28	45	120	215	101	27	53	10.1	4814	40	3	41	12	9	5.05	47	284	24.2	30	4.4	139	99
1XX152	negative	male	63	B	<5	negative	Ⅲ	≥2	positive	no	49	yes	44	1.86	>2000.00	5.7	positive	negative	19.7	7.5	12.2	1.74	62	29	33	54	723	34	194	128	637	127	27	23	9.7	4335	50	9	19	20	104.4	4.7	67	132	16	23	4.6	138	98
1XX002	negative	male	52	B	<5	negative	Ⅱ	≥2	positive	no	43	yes	38	3.35	>2000.00	21.2	positive	negative	5.1	2.5	2.6	2.15	64.6	35.4	29.2	192	450	22	39	52	200		21	24	5.7	9980	29	4	57	3	25.2	5.4	73	335	30.9	25	4.5	141	104
1XX954	negative	male	39	A	≥5	positive	Ⅲ	single	positive	no	38	no	33	1.17	>2000.00	17.1	positive	negative	15	4.3	10.7	3.54	87.4	44	43.4	222	220	127	91	163	226		29	33	10.8	9093	46	3	68	4	6.4	2.5	81	337	35.7	27	4.1	141	101
1XX790	negative	male	49	A	<5	negative	Ⅱ	single	positive	no	75	no	70	3.83	6.92	30.21	positive	negative	5.3	2.4	2.9	4.29	71.2	39.1	32.1	287	31	29	33	126	197	49	27	29	5.4	9149	36	3	61	8	69.1	4	64	259	32.1	27	4.3	145	106
1XX169	negative	male	44	A	≥5	positive	Ⅲ	single	negative	no	70	no	65	3.2	9.61	0.6	positive	negative	11.4	4.3	7.1	3.03	58.9	35	23.9	223	281	56	46	67	122	44	24	11	4.4	8942	34	5	30	5	5.1	4.23	62	312	26.3	25	4	140	104
1XX843	negative	male	45	B	≥5	positive	Ⅲ	single	positive	no	77	no	72	0.98	373.9	19.83	positive	negative	10.2	3.8	6.4	3.51	63.1	27.6	35.5	184	295	24	39	128	170	80	31	10	5.9	8925	34	4	33	11	27.9	3.15	65	248	29.3	24	4.7	138	105
1XX404	negative	male	48	B	≥5	positive	Ⅲ	single	positive	yes	5	no	5	3.61	>1000.0	9.21	positive	negative	16.9	7.6	9.3	1.52	59.7	38.1	21.6	141	553	35	64	119	622	219	41	14	10.9	4789	45	10	46	15	10.6	2.68	74	465	23.7	30	4.6	141	99
1XX480	negative	male	31	C	≥5	negative	Ⅲ	single	positive	yes	8	no	3	2.73	>1210.00	31.48	positive	negative	14	5.4	8.6	3	62.9	40.6	22.3	204	468	76	75	82	160	69	43	13	5.9	8092	38	3	44	9	7.1	4.37	86	385	41.8	29	4.2	141	102
1XX693	negative	male	50	A	≥5	negative	Ⅱ	single	positive	no	37	yes	32	2.18	13.16	12.4	positive	negative	16.4	5.2	11.2	3.35	75.1	37.9	37.2	229	418	41	68	114	194		17	33	14.9	4959	41	5	38	11	5.2	5.8	81	384	54	24	4.1	139	103
1XX717	negative	female	54	A	<5	negative	Ⅲ	single	negative	no	40	no	35	3.84	5.45	19.5	positive	negative	13.9	5.4	8.5	1.92	66.5	35.5	31	152	161	22	30	57	139		30	22	4.9	6271	27	3	49	3	1.7	1.9	57	227	29.3	28	4.8	141	104
1XX093	negative	female	42	C	≥5	positive	Ⅲ	single	positive	no	70	yes	65	0.54	953.6	6.04	positive	negative	2.8	1.4	1.4	2.59	72.4	43.2	29.2	160	107	50	70	105	184	38	55	19	9.1	7896	96	11	25	5.1	9.7	6.8	72	157	32.2	28	3.8	145	102
1XX881	negative	male	37	C	≥5	positive	Ⅲ	≥2	positive	yes	6	no	6	1.26	>2000.00	6.1	positive	negative	9.4	3.8	5.6	2.55	67.4	38.3	29.1	152	97	28	44	161	306	289	58	11	42.6	8215	56	8	45	8	9.7	5.1	78	416	28.3	22	4	139	103
1XX485	negative	male	41	B	<5	negative	Ⅳ	≥2	negative	yes	25	no	20	2.9	277.5	15.02	positive	negative	19.3	7.5	11.8	3.05	71	40.3	30.7	178	475	35	28	84	205	79	28	9	4.5	7230	35	13	28	7	3.1	3.58	57	237	34.6	22	3.2	139	108
1XX017	negative	male	59	A	≥5	negative	Ⅱ	single	negative	yes	29	no	24	1.66	2.5	21.7	positive	negative	17.1	7	10.1	2.17	70.3	36.4	33.9	191	347	26	22	115	208	58	15	16	10.1	8433	43	6	30	2	3.9	5.6	86	434	48.7	23	4.7	141	102
1XX896	negative	male	62	B	≥5	positive	Ⅲ	≥2	positive	no	61	yes	56	1.71	>1000.0	13.4	positive	negative	21.4	10.1	11.3	2.95	62.6	31	31.6	117	375	67	97	128	252	136	72	40	18.6	6154	50	5	62	28	53.3	4	84	335	37.4	27	4.6	142	100
1XX338	negative	male	51	A	<5	negative	Ⅲ	≥2	negative	no	60	no	55	2.06	>2000	3.3	positive	negative	14.7	4.6	10.1	2.12	58.3	34.1	24.2	149	346	27	26	54	163	35	27	29	5.7	6641	26	2	27	7	19.7	4.9	83	316	27.7	27	4.3	145	105
1XX427	negative	male	41	A	≥5	negative	Ⅱ	single	positive	yes	14	no	9	1.77	4.85	17.02	positive	negative	10.1	4.9	5.2	2.23	60.7	39.8	20.9	189	196	20	25	69	255	58	32	10	5.1	7641	38	5	15		1.4	6.8	92	294	28.7	23	4.4	142	104
1XX210	negative	female	43	A	≥5	negative	Ⅱ	single	negative	no	77	no	72	1.13	13.39	16.21	positive	negative	10.7	2.8	7.9	2.67	62.4	38.1	24.3	223	178	66	38	65	167	30	26	10	12.4	9727	26	5	39	8	2.9	6.35	66	274	44.5	27	3.9	141	106
1XX840	negative	male	53	B	<5	positive	Ⅱ	≥2	negative	yes	45	no	18	3.39	143.99	0.3	positive	negative	18.8	7.1	11.7	2.45	75.2	29.9	45.3	129	456	68	66	142	174	84	34	28	8.4	3656	31	4	44	7	32.2	7	93	393	33.6	26	4.5	139	104
1XX985	negative	male	64	B	<5	positive	Ⅲ	≥2	negative	no	66	no	61	1.32	631.8	86.58	positive	negative	12.7	6.1	6.6	1.58	66.8	38.3	28.5	138	644	111	95	99	197	73	27	18	5.6	4483	31	4	59	9	27.2	4.87	80	355	26.8	28	4.1	140	102
1XX951	negative	male	53	B	≥5	negative	Ⅲ	single	positive	yes	6	no	6	0.82	>1000.0	16.92	positive	negative	19.8	8.7	11.1	1.62	59.7	30.1	29.6	102	204	15	67	122	87	258	48	18	16.6	4259	55	6	36	18	6.7	6.24	89	296	28.3	25	4.7	137	101
1XX499	negative	male	51	A	≥5	positive	Ⅲ	single	positive	no	66	no	61	2.07	571.9	<1.20	positive	negative	14.2	4.7	9.5	1.85	63.8	37.9	25.9	211	422	78	74	132	265	159	33	32	21.5	6957	72	5	22	18	8.9	5.7	90	375	44	24	4.4	145	99
1XX966	negative	male	52	C	≥5	positive	Ⅱ	≥2	positive	yes	23	no	18	1	6.54	15.08	positive	negative	10	4.6	5.4	1.76	62	33.9	28.1	138	529	43	24	73	421	62	30	10	6.9	6672	31	7	82	6	3.6	4.11	80	238	36.6	23	5.1	139	105
1XX759	negative	male	49	C	≥5	negative	Ⅲ	single	positive	yes	60	no	15	1.36	>1210.00	107.6	positive	negative	14.5	5.2	9.3	2.93	74.1	44.6	29.5	270	286	30	86	108	271	133	53	18	11.9	11283	37	3	27	11	2.2	3.31	75	293	49.8	32	3.7	148	103
1XX665	negative	male	34	C	<5	positive	Ⅲ	single	negative	yes	61	no	16	4.13	241.1	19.7	positive	negative	23.2	9.1	14.1	2	67.4	42.1	25.3	167	572	37	42	112	178	72	25	22	5.9	6294	36	4	52	6	4.8	3.77	72	365	27	27	4.3	141	105
1XX296	negative	male	35	C	≥5	negative	Ⅲ	single	positive	no	77	no	72	2.35	11.42	14.87	positive	negative	9.7	3.5	6.2	3.21	65.2	34.7	30.5	104	410	60	49	189	188	118	56	12	11.1	5591	57	4	29	22	7.3	3.87	62	254	30.7	31	4.3	145	105
1XX388	negative	male	48	C	<5	positive	Ⅲ	single	positive	yes	9	no	4	1.04	352.7	92.94	positive	negative	61.5	42.1	19.4	1.65	65.4	38.7	26.7	131	438	182	65	144	163	401	43	13	23.8	4956	80	2	21	16	8.2	6.12	80	299	27.4	22	4.2	140	108
1XX074	negative	male	61	C	≥5	positive	Ⅲ	≥2	positive	yes	48	no	43	1.82	7.8	5.96	positive	negative	14.5	6.3	8.2	2.53	67.6	38.9	28.7	219	136	40	52	132	122	54	32	11	10.9	5213	34	5	36	8	14.9	5.6	96	382	47.2	28	4.7	141	100
1XX960	negative	male	55	C	<5	positive	Ⅲ	single	positive	yes	4	no	4	5.7	37.74	30.86	positive	negative	23.6	8.9	14.7	1.81	62.6	42.5	20.1	122	256	137	114	77	254	63	42	16.1	4.2	7180	54	7	46	15.2	24.8	5.5	76	222	21.2	27	3.7	144	104
1XX079	negative	male	53	A	≥5	positive	Ⅲ	≥2	positive	no	67	no	62	1.77	5.7	21.4	positive	negative	20.4	10.1	10.3	2.93	62.4	32.2	30.2	124	302	22	96	93	294	65	31	37	8	3546	30	5	27	22	6.4	4	87	364	41.7	25	5	142	102
1XX267	negative	female	42	A	≥5	positive	Ⅳ	single	positive	no	62	yes	57	<0.50	121.3	20.8	positive	negative	20.7	7.2	13.5	2.7	75.1	39.6	35.5	223	99	32	25	38	181	21	20	18	5.8	5069	25	4	39	31	5.8	4.6	70	286	41.6	28	3.6	140	98
1XX915	negative	female	61	B	≥5	positive	Ⅱ	single	positive	yes	26	no	12	1.47	15.33	32.34	positive	negative	10.7	3.8	6.9	2.67	65.4	35.5	29.9	145	58	45	61	109	207	41	16	19	4.8	6022	30	5	39	9	7.6	4.29	60	244	34.6	28	3.5	146	107
1XX510	negative	female	51	C	<5	positive	Ⅲ	≥2	negative	yes	9	no	4	2.11	1351.07	10.4	positive	negative	7.1	2.3	4.8	1.91	68.2	35.5	32.7	134	649	30	36	89	177		29	25	7.2	5979	23	4	44	2	21.5	5.2	58	197	20.2	25	3.9	139	104
1XX012	negative	male	38	A	≥5	positive	Ⅱ	≥2	negative	no	67	no	62	1.33	211.5	14.48	positive	negative	12.8	5.1	7.7	1.42	66.3	37.9	28.4	111	542	53	40	113	148	159	18	23	10.1	5050	41	4	41	8	6.9	4.4	85	242	20.2	23	4	141	105
1XX089	negative	female	53	B	≥5	negative	Ⅱ	≥2	positive	no	100	no	95	1.32	>1210	7.67	positive	negative	7.6	3.1	4.5	1.62	65.1	39.7	25.4	177	334	27	30	63	185	24	21	17.4	7.7	6951	35	5	30	12	10.8	3.9	60	229	21	28	4.2	144	102
1XX539	negative	male	53	C	≥5	negative	Ⅲ	single	positive	yes	6	no	6	1.38	>1210	18.69	positive	negative	11.9	4.9	7	2.44	78	46.2	31.8	238	557	24	33	41	374	93	27	21	7.7	7549	33	6	34	27	0.9	3.44	70	548	42.4	27	4.2	141	101
1XX047	negative	male	32	A	<5	negative	Ⅱ	single	negative	no	77	no	72	2.45	11.87	22.37	positive	negative	19.7	8.9	10.8	3.23	70.8	45.4	25.4	292	430	48	39	69	161	40	25	12	8.3	7703	38	3	39	6	4.1	5.66	79	226	42.7	28	4	142	105
1XX319	negative	male	40	C	<5	negative	Ⅱ	single	positive	no	58	no	53	2.42	10.3	9.6	positive	negative	18.4	7.2	11.2	3.02	81.6	45	36.6	237	350	174	79	57	191	47	13	25	6.1	10784	36	4	38	17	1.2	5.1	83	507	45.5	28	4.2	144	102
1XX927	negative	male	37	C	<5	negative	Ⅲ	single	negative	no	65	yes	60	1.13	6.1	20.07	positive	negative	17.4	7.3	10.1	1	64.6	33.2	31.4	86	414	57	44	110	697	89	14	10	7.7	3572	32	10	98	12	7.5	3.81	77	142	16.3	27	4.1	136	98
1XX112	negative	male	68	B	≥5	negative	Ⅲ	single	positive	yes	19	no	14	1.24	12.21	28.56	positive	negative	21.2	7.5	13.7	2.71	68.7	38.6	30.1	189	420	33	52	131	290	101	35	11	11.4	5070	44	8	41	67	18.8	7.9	103	519	36.4	27	4	142	99
1XX646	negative	male	48	C	<5	positive	Ⅱ	≥2	positive	yes	6	no	4	2.11	630.4	12.91	positive	negative	9.2	4.9	4.3	2.02	64.7	40.9	23.8	238	335	23	25	42	144	30	28	8.3	4	8051	33	9	24	4.8	4.4	6.9	81	282	36.4	26	4.1	141	101
1XX374	negative	male	34	C	≥5	negative	Ⅲ	single	positive	yes	14	no	9	2.47	1210	23.81	positive	negative	16.1	5.8	10.3	4.06	71.4	44.4	27	206	141	58	48	81	221	53	47	9	7.7	9019	42	5	47	10	1.9	3.41	98	372	48.7	28	4	145	107
1XX264	negative	male	53	A	≥5	negative	Ⅱ	single	negative	yes	45	no	40	1.23	269.6	46.56	positive	negative	12.1	5.3	6.8	2.78	62.1	36.1	26	170	366	58	40	90	141	52	26	17	0.9	7490	36	5	34	9	61	2.8	72	221	28.9	28	3.1	147	103
1XX821	negative	male	55	C	≥5	negative	Ⅱ	≥2	positive	yes	33	no	18	1.68	8.03	17.04	positive	negative	13	7.7	5.3	2.3	69.2	33.1	36.1	89	454	53	37	140	176	124	29	31	16.3	3641	41	3	38	10	4.8	4.46	70	324	19.8	26	4	139	105
1XX853	negative	male	64	A	<5	positive	Ⅱ	single	negative	no	54	no	49	1.97	32.5	14.9	positive	negative	9.9	3.4	6.5	2.38	66.4	33.3	33.1	159	389	39	46	133	243	136	35	27	12.3	6384	39	6	38	12	9.5	4.5	77	445	31.3	25	3.8	146	106
1XX423	negative	male	48	B	<5	positive	Ⅳ	≥2	negative	yes	11	no	6	0.99	22.7	26.5	positive	negative	11.5	4	7.5	1.58	61	37.3	23.7	173	457	38	58	107	172	40	21	18	7	7170	33	4	59	11	10.6	2.8	71	241	28.1	23	4.5	140	104
1XX167	negative	male	61	C	<5	negative	Ⅱ	≥2	positive	no	80	no	75	11.37	>1210	36.41	positive	negative	13.4	4.3	9.1	2.38	74.4	46.5	27.9	209	308	25	30	59	151	39	22	13	4.3	7396	28	5	49	4	4.1	3.94	75	362	34.2	28	4	143	99
1XX265	negative	male	47	C	≥5	positive	Ⅲ	≥2	positive	no	52	yes	47	2.05	848.09	0	positive	negative	14.1	5.8	8.3	3.21	76.1	33.6	42.5	148	270	25	29	120	364	89	36	24	10.8	5419	40	5	26	27	13.1	3.2	83	471	40.9	29	4.6	138	97
1XX646	negative	male	39	C	≥5	positive	Ⅱ	single	positive	yes	6	no	6	1.4	>2000.00	7.8	positive	negative	17.4	6.4	11	2.06	62.4	33.1	29.3	120	226	49	59	104	187		27	20	11.8	6199	37	4	35	13	7.3	3.1	70	279	19.2	29	4.1	141	101
1XX009	negative	male	40	A	<5	negative	Ⅱ	single	negative	no	74	yes	69	1.2	117.3	32.49	positive	negative	13.8	5	8.8	3.11	66.9	40.3	26.6	206	364	27	39	93	149	67	25	19	3.9	6475	27	3	46	8	13.1	3.86	78	409	36.9	25	3.8	144	105
1XX974	negative	male	39	B	<5	positive	Ⅲ	≥2	negative	yes	59	no	40	2.96	20.87	155.8	positive	negative	7	4.4	2.6	2.27	66.1	39.3	26.8	218	333	104	51	59	187	66	14	15	5.6	6930	38	2	61	22	9.1	4.27	84	341	28	24	4.1	140	107
1XX498	negative	male	74	B	≥5	negative	Ⅱ	single	negative	yes	17	no	12	0.7	20.1	13	positive	negative	8.3	4.4	3.9	1.48	75.4	30.6	44.8	139	444	26	38	157	190	59	25	27	13.4	4355	40	6	24	8	4.2	5.3	74	296	44	28	4.6	140	103
1XX083	negative	male	73	A	<5	positive	Ⅳ	single	negative	yes	35	no	30	1.56	33.9	38.2	positive	negative	17.2	6.5	10.7	1.34	57.7	32.3	25.4	135	649	30	53	102	183	177	12	32	18.4	6366	51	3	37	4	5.4	4.2	80	304	25.4	20	4.2	141	105
1XX603	negative	female	66	A	≥5	negative	Ⅱ	single	negative	no	65	no	60	2.69	6.1	2.34	positive	negative	11	4.4	6.6	2.11	64	39.1	24.9	161	203	74	106	112	229	53	43	16	12.8	9687	50	8	35	27	6.6	3.31	44	206	40.3	27	3.2	143	102
1XX354	negative	male	45	A	≥5	negative	Ⅲ	≥2	positive	yes	7	no	7	3.48	>2000.00	2.6	positive	negative	9	3.2	5.8	2.06	57.4	34.7	22.7	168	78	40	71	104	300		49	15	15.3	7922	36	5	29	17	8.5	5.6	69	418	34.6	25	4.3	142	104
1XX189	negative	male	55	A	≥5	negative	Ⅲ	single	positive	yes	27	no	22	2.36	324.4	40.9	positive	negative	14.8	4.7	10.1	2.66	73.4	41.9	31.5	187	369	57	84	111	317	159	65	37	13.9	5443	83	5	31	6	12.5	5.4	79	269	37.4	24	4.9	139	99
1XX473	negative	male	44	B	≥5	positive	Ⅲ	≥2	positive	yes	12	no	7	5.25	>1210.00	0.6	positive	negative	16.6	7.9	8.7	2.41	64.7	34.4	30.3	89	366	54	64	134	252	35	35	15	11.6	7373	41	4	35	4	6.2	4.49	73	244	31.4	26	4.2	137	100
1XX892	negative	male	69	A	≥5	positive	Ⅱ	single	positive	no	36	no	31	9.06	4.42	54.7	positive	negative	31.9	11.2	20.7	2.52	61.4	31.7	29.7	96	351	32	32	65	194		14	27	6.3	4562	32	5	59	5	14.9	6.7	77	224	19.8	25	3.6	138	96
1XX295	negative	male	70	A	≥5	negative	Ⅲ	single	positive	yes	19	no	14	1.73	78.6	75.75	positive	negative	24.5	8	16.5	2.24	63.9	31.3	32.6	94	61	31	70	132	267	97	37	28	13.8	4062	44	7	31	11	22.8	5.2	73	324	20.7	24	4.8	139	107
1XX547	negative	male	46	C	≥5	positive	Ⅰ	single	positive	no	84	no	79	1.87	2.54	18.73	positive	negative	17.4	8.8	8.6	2.79	80.4	44.2	36.2	262	600	35	36	73	243	123	29	24	14.7	6278	45	4	35	11	9.8	3.56	75	412	45	25	4.1	141	103
1XX597	negative	male	47	B	<5	negative	Ⅱ	single	positive	yes	34	no	29	4.97	4.46	11.52	positive	negative	5.1	2.1	3	2.07	71.1	46.5	24.6	261	507	12	29	72	241	63	25	13.3	5.8	9882	48	6	35	10	10.4	9.2	103	352	56.2	26	4.8	142	100
1XX703	negative	female	60	A	<5	positive	Ⅲ	single	negative	no	60	no	55	7.61	1.94	8.6	positive	negative	17.9	6.5	11.4	2.65	64.3	36.9	27.4	140	162	60	51	107	253	27	24	22	7.4	5365	26	7	51	16	10.3	5	82	219	30.4	25	3.7	144	108
1XX057	negative	male	46	B	<5	positive	Ⅲ	≥2	positive	no	35	no	30	2.24	134.24	0	positive	negative	12.2	3.2	9	2.73	70.1	42.3	27.8	245	261	37	35	59	181		15	11	8.4	10301	37	4	25	11	1.9	3.7	74	304	52.3	26	4	139	101
1XX118	negative	male	32	C	≥5	positive	Ⅳ	single	negative	yes	5	no	5	0.61	1.7	4.49	negative	negative	11.8	5.6	6.2	1.76	68.1	35	33.1	93	362	8	17	230	371	85	10	17	11.2	4081	38	10	20	30	2.8	2.64	40	187	13.2	26	3.7	134	96
1XX084	negative	female	48	A	≥5	positive	Ⅰ	single	negative	no	83	no	78	1.26	3.22	23.53	positive	negative	10.2	3.8	6.4	2.99	63.8	35.5	28.3	120	16	16	28	61	167	18	28	23	6.6	4065	20	4	43	1	10.2	3.49	71	200	26.1	29	3.3	141	103
1XX609	negative	male	66	A	<5	negative	Ⅲ	single	positive	no	73	yes	68	3.37	>1210	193.7	positive	negative	10.7	4.7	6	2.43	56	33.9	22.1	172	217	33	37	99	227	53	40	26	9.9	5314	30	4	34	7	17.2	2.98	82	158	30.2	29	4	142	105
1XX570	negative	male	43	A	≥5	positive	Ⅱ	≥2	positive	yes	32	no	27	2.94	5.8	20.8	positive	negative	11.1	5.8	5.3	1.93	62.9	41.3	21.6	173	416	39	33	73	245	126	40	13.9	9.6	6607	54	6	29	9.3	9.2	3.9	80	267	33.2	26	3.9	136	99
1XX851	negative	male	42	B	<5	positive	Ⅱ	≥2	negative	no	75	no	70	20.13	2.34	30.48	positive	negative	19.9	7.2	12.7	1.3	60.4	39.8	20.6	173	548	43	32	92	146	63	23	12	5.3	5796	29	3	49	5	3.9	5.01	97	314	34.4	27	3.7	140	104
1XX047	negative	male	34	B	≥5	positive	Ⅱ	≥2	positive	yes	33	no	28	2.35	332.22	13.6	positive	negative	13.5	4.5	9	1.77	56.1	33.1	23	236	844	44	55	100	312	128	23	21	11.1	7249	46	8	33	11	9.6	3.7	63	354	50.1	27	4	141	104
1XX958	negative	male	45	A	<5	positive	Ⅲ	single	positive	yes	53	no	48	1.43	275.3	23.8	positive	negative	15.8	5.3	10.5	2.15	71.4	42.1	29.3	189	497	83	69	152	204	132	35	20	7.5	7180	47	4	52	16	55.4	5.42	68	296	32.4	24	4.5	140	106
1XX684	negative	male	48	C	≥5	positive	Ⅱ	single	positive	yes	5	no	3	3.19	>1210.00	19.68	positive	negative	14.5	5.1	9.4	2.65	63.8	37.8	26	138	242	41	109	113	451	247	57	16	24.7	7895	93	6	38	11	1	5.52	89	527	56.1	27	4.3	145	105
1XX773	negative	male	53	A	≥5	negative	Ⅱ	single	positive	yes	43	no	38	2.21	44.55	7.06	negative	negative	7.7	4.5	3.2	1.7	65.5	31	34.5	77	296	29	32	115	284	97	27	19	11.4	5336	48	6	14	8	6.6	4.07	74	339	24.6	25	4.3	144	108
1XX692	negative	male	52	A	≥5	positive	Ⅲ	single	negative	no	15	no	10	4	1.98	7.1	negative	negative	7.6	2.7	4.9	2.68	65.3	37.8	27.5	302.6	312	23	29	122	187	133	25	12	11.1	6595	37	3	37	14	3.2	5.9	72	352	40.3	24	4.9	141	102
1XX570	negative	male	60	C	≥5	positive	Ⅱ	single	positive	no	20	yes	13	1.34	2.28	1.6	negative	negative	8.8	2.8	6	3.54	64.7	37.4	27.3	171.4	14	27	53	132	141	59	26	20	7.3	5726	46	5	54	7	12.3	4.1	71	295	21.9	27	4.1	141	105
1XX239	negative	male	73	A	≥5	negative	Ⅱ	single	negative	no	23	yes	15	4.06	2.63	4.5	negative	negative	9.9	3.8	6.1	2.52	61.9	32.6	29.3	279	522	29	42	77	216	48	12	13	11.8	7936	42	5	45	5	10	5.6	105	401	57.7	26	4.1	142	105
1XX351	negative	male	43	A	≥5	negative	Ⅱ	single	negative	no	22	yes	11	3.92	2.32	0	negative	negative	10.5	2.8	7.7	2.89	66	41	25	231	73	31	33	96	188	66	8	17	4.8	7802	34	4	54	10	7	4.9	62	295	27.4	28	3.7	143	101
1XX975	negative	male	65	A	≥5	negative	Ⅱ	single	negative	yes	10	no	5	2.62	>2000.00	17.2	negative	negative	10.5	3.3	7.2	1.95	63.4	32.4	31	207.6	131	23	49	88	578	131	37	22	17.5	5759	48	10	81	23	1.7	4.6	72	426	28	25	4.4	139	101
1XX077	negative	male	71	A	≥5	positive	Ⅱ	single	negative	no	12	yes	7	4.54	3.11	11.3	negative	negative	11.1	5.8	5.3	2.51	63.7	36.8	26.9	298.8	257	20	24	123	143	62	26	12	9.2	5739	28	2	40	11	5.8	7.5	129	694	57.4	25	3.4	143	106
1XX516	negative	male	70	A	<5	positive	Ⅱ	single	negative	no	13	yes	8	4.75	2.5	5.5	negative	negative	11.7	3.4	8.3	2.39	71.6	41.3	30.3	225.4	900	27	34	91	257	124	21	29	12.2	7448	41	6	34	13	6.7	8	90	507	34.7	25	4.4	139	105
1XX426	negative	female	38	A	≥5	negative	Ⅱ	single	positive	yes	18	no	13	2.15	70.99	3.9	negative	negative	11.8	3.7	8.1	2.39	69.5	35.5	34	112.4	241	13	55	92	607	40	23	12	14.8	6438	36	10	27	8	4.7	4.5	63	241	27	27	4.3	143	100
1XX248	negative	male	66	A	<5	negative	Ⅱ	single	negative	no	24	yes	19	2.22	5.07	12.3	negative	negative	12.2	4.2	8	3.23	81	42.6	38.4	310	828	48	46	53	216	122	22	16	7.1	10777	31	6	42	9	7	5.7	65	516	68.8	27	3.6	150	103
1XX203	negative	male	64	B	≥5	negative	Ⅱ	single	negative	no	25	yes	20	2.26	2.31	3.4	negative	negative	12.7	6.1	6.6	1.86	64.5	31.4	33.1	209.3	532	36	32	119	184	138	25	16	13.2	5982	52	5	50	8	17.3	4.6	86	410	27.3	24	3.5	141	101
1XX629	negative	male	63	A	<5	negative	Ⅲ	single	negative	no	24	yes	19	2.98	181.85	9.8	negative	negative	13.8	3.8	10	2.85	77.4	40.7	36.7	309.7	354	33	31	82	267	23	13	14	5.7	9604	37	5	40	9	8.7	6.8	86	471	48.8	27	3.9	143	101
2XX886	negative	male	63	B	≥5	positive	Ⅲ	single	positive	no	11	yes	6	3.08	9.57	24.6	negative	positive	13.8	5	8.8	3.1	76.7	40.8	35.9	206.5	557	64	57	90	205	79	24	36	10	10302	27	3	78	7	22.1	4.9	101	492	33.4	25	3.9	143	100
1XX653	negative	male	63	B	≥5	negative	Ⅱ	single	positive	no	10	yes	5	2.92	2.38	19.5	negative	negative	14.2	5.4	8.8	2.05	66.9	33.8	33.1	142.1	256	34	42	159	185	119	18	19	18	6383	37	3	26	11	3.6	7.1	112	367	22.3	27	4.5	138	98
2XX321	negative	male	33	B	≥5	negative	Ⅱ	≥2	positive	no	6	yes	6	2.44	>2000.00	0	negative	negative	14.3	4.8	9.5	2.19	67	40.5	26.5	239.6	322	19	39	81	228	95	26	29	9.4	7147	48	5	26	1	5.9	3.3	77	431	29.8	30	4	142	103
1XX681	negative	male	69	A	≥5	negative	Ⅱ	single	negative	no	14	yes	9	6.96	12.91	2.5	negative	negative	17.3	6.4	10.9	2.93	70.5	41.3	29.2	279.1	457	17	31	78	157	33	38	15	6	7632	31	3	39	4	6.6	5.8	80	288	44.2	29	4.3	138	95
1XX595	negative	male	39	C	≥5	positive	Ⅱ	≥2	negative	no	27	no	22	1.67	1199.18	1.2	negative	negative	18.5	6.7	11.8	2.68	67.1	38.6	28.5	223.4	499	39	41	86	244	48	25	17	5.8	7965	30	8	36	22	6.3	4.6	49	260	38.8	26	4.2	139	103
1XX198	negative	male	59	A	<5	positive	Ⅱ	single	negative	no	15	yes	10	3	3.02	14.7	negative	negative	32.4	9.7	22.7	2.32	68.7	42.9	25.8	276.8	351	15	28	67	203	18	17	13	7.3	6692	29	6	71	1	4.1	4.5	81	446	33.1	27	3.1	149	103
1XX028	negative	male	58	A	<5	negative	Ⅱ	single	positive	no	15	yes	10	3.49	3312.9	15.6	negative	negative	13.3	5.3	8	2.13	70.2	43.8	26.4	195.3	208	9	22	78	122	13	19	15	4.9	8313	25	4	49	5	7.5	8	68	302	20.2	25	4	144	105
1XX856	negative	male	70	B	≥5	positive	Ⅲ	single	positive	no	12	yes	7	3.58	2458.2	9.4	negative	negative	24.1	7.7	16.4	2.62	62.8	36.6	26.2	285.9	475	23	34	122	213	68	23	13	5.9	7493	51	4	37	9	26.3	4.5	77	362	37.2	31	3.7	140	98
1XX681	negative	male	76	C	≥5	negative	Ⅲ	single	positive	no	16	yes	9	2.87	>120000.0	11.5	negative	negative	26.5	8.5	18	2.84	69.4	42.3	27.1	206.8	71	50	66	105	214	217	19	24	12.7	7916	92	4	56	22	10.6	4.9	73	385	24.8	27	4.7	141	99
2XX281	negative	female	66	A	≥5	negative	Ⅲ	single	positive	no	10	yes	5	1.51	>1200	4.9	negative	negative	6.7	2.3	4.4	1.95	70	41.4	28.6	292.9	220	18	28	76	230	21	15	12	4.9	8824	27	6	53	4	7.5	7.3	89	353	48.7	23	3.8	143	104
1XX851	negative	male	63	A	≥5	negative	Ⅱ	single	negative	no	11	yes	6	1.17	2.67	7.7	negative	negative	9.2	3.2	6	2.14	66	37.5	28.5	190.9	207	15	30	124	167	24	17	14	8.2	8643	28	3	58	12	3.1	4.2	60	317	23.7	27	3.5	143	102
1XX597	negative	male	63	A	≥5	positive	Ⅱ	single	negative	no	21	no	16	2.84	3.74	14.7	negative	negative	10.3	3.9	6.4	2.2	60.8	37.9	22.9	224.5	426	40	42	63	172	61	16	10	8	8969	26	5	42	31	6.3	4.4	83	422	27.5	25	4.1	139	102
2XX141	negative	male	53	A	<5	negative	Ⅱ	single	negative	no	7	yes	7	4.2	61.76	0	positive	negative	8.1	2.5	5.6	3.2	74.2	40.3	33.9	224.5	18	20	25	85	154	34	25	20	5.9	8843	20	3	61	3	4	6.7	66	486	30.8	26	4.3	141	106
1XX394	negative	male	61	A	<5	positive	Ⅱ	single	negative	no	12	yes	7	2.18	29.15	7	positive	negative	15.3	4.9	10.4	3.26	72.4	44.9	27.5	333.2	286	14	27	101	186	28	17	11	7.2	9063	31	4	56	3	2.7	5.4	86	293	41.3	29	4.7	145	104
1XX661	negative	male	67	A	≥5	positive	Ⅲ	single	negative	no	13	yes	8	1.38	24.38	13.2	positive	negative	13.7	6	7.7	2.19	66.5	37	29.5	173.6	184	11	11	77	161	34	19	14	6.5	5745	25	4	46	2	6.5	3.3	73	313	14.4	25	3.9	139	103
1XX837	negative	male	45	A	<5	negative	Ⅱ	single	negative	no	27	yes	22	2.99	32.55	5.9	positive	negative	8.4	2.3	6.1	2.54	60.8	36.7	24.1	241.2	99	32	34	84	153	33	19	17	5.9	6168	32	4	47	8	11.6	6	74	250	36.1	27	4.2	139	102
1XX970	negative	male	41	A	<5	positive	Ⅱ	single	negative	no	26	yes	21	2.31	49.54	2.3	positive	negative	19.2	5.6	13.6	2.83	63.4	39	24.4	274.2	218	14	17	35	171	25	20	14	3.4	8794	27	5	66	5	6.7	5.2	98	455	43.3	30	4	141	100
1XX467	negative	male	65	A	<5	positive	Ⅱ	single	positive	no	22	yes	6	1.33	10.48	6.6	positive	negative	19.8	6.8	13	2.35	68.7	38.3	30.4	237.6	625	13	32	75	178	42	36	25	5.9	8012	33	5	59	12	5.5	6	46	293	30.7	26	3.9	138	103
1XX854	negative	male	49	A	<5	positive	Ⅱ	single	negative	no	28	no	23	2.6	10.29	20.6	positive	negative	18.6	7.7	10.9	2.3	62.3	36.5	25.8	240.4	897	47	31	43	142	50	17	16	4.9	8228	25	3	42	10	16.8	4.5	64	278	38.8	27	3.4	141	106
1XX476	negative	male	63	A	<5	positive	Ⅲ	single	negative	no	20	yes	15	1.78	6.16	5.7	positive	negative	13.8	4.7	9.1	2.56	64.2	36.8	27.4	290	264	16	25	76	179	27	18	13	7.5	6367	23	3	58	3	8.1	6.5	100	462	43.7	24	3.6	144	105
1XX047	negative	male	48	A	<5	positive	Ⅲ	single	negative	no	10	yes	5	1.97	2770.2	11.1	positive	negative	12.5	4.8	7.7	2.59	68.8	43.6	25.2	268.1	391	20	20	59	150	26	19	10	4.6	8121	25	3	53	3	4.7	6	107	424	40.1	27	3.6	144	104
1XX755	negative	male	66	A	≥5	negative	Ⅲ	single	positive	no	27	yes	22	6.72	2.68	0	positive	negative	11.1	4.5	6.6	2.83	76.3	45	31.3	335.5	507	17	25	62	221	20	14	16	5.4	9458	30	9	57	11	3.4	6.9	149	265	59.4	31	5.2	144	101
1XX090	negative	male	73	A	<5	positive	Ⅱ	single	positive	no	12	yes	7	2.33	9.03	5.2	positive	negative	17.3	6.8	10.5	3.36	73.3	45.3	28	299.9	430	26	24	54	205	40	22	11	5.1	7055	28	4	68	3	4.4	5.2	108	332	45.2	24	4	141	103
1XX326	negative	male	45	A	<5	negative	Ⅱ	single	negative	no	25	yes	20	2.01	697.5	0	positive	negative	13.6	4.9	8.7	3.86	75.8	44.2	31.6	232.5	5	25	25	143	167	15	25	10	5	8077	21	4	57	6	3.7	4.5	138	132	28	25	4	142	107
1XX145	negative	male	68	A	<5	negative	Ⅳ	single	negative	no	10	yes	5	2.73	>1200	7.6	positive	negative	17.6	6.8	10.8	2.34	63.3	34.7	28.6	203.7	357	27	41	65	257	32	30	15	4.3	4647	24	6	71	9	51.8	10.2	93	419	31.8	35	3.8	146	95
1XX412	negative	male	66	A	<5	negative	Ⅲ	single	positive	no	13	yes	8	4.22	3296	5.5	positive	negative	39.9	14.8	25.1	2.54	66.2	40	26.2	210.6	154	13	27	76	149	6	12	15	3.7	7653	24	3	32	11	18.1	5	86	501	28.5	27	4.5	140	101
1XX774	negative	female	47	A	<5	negative	Ⅰ	single	negative	no	26	no	21	1.2	1.9	6.8	positive	negative	11.1	2.6	8.5	3.16	69.2	39.6	29.6	248.4	74	25	23	37	211	23	23	14	4	8205	28	4	43	3	4	6.5	79	237	35.5	26	4.1	141	103
1XX194	negative	male	55	A	<5	positive	Ⅲ	single	positive	no	23	yes	18	1.75	2.21	2.3	positive	negative	25.6	6.9	18.7	3.08	70	43.3	26.7	284.3	440	36	25	45	174	31	23	15	2.9	9005	34	3	39	5	1.3	5.4	80	266	36.6	31	4.1	139	100
1XX892	negative	female	57	A	<5	negative	Ⅲ	single	negative	no	26	no	21	3.26	166.5	0	positive	negative	8.2	2.7	5.5	2.82	73.8	40.4	33.4	249.9	245	12	18	82	178	26	19	16	6.4	8751	32	2	52	4	3.7	4.7	74	212	37.9	25	3.7	144	103
1XX783	negative	male	42	A	<5	positive	Ⅲ	single	negative	no	21	yes	16	13.02	4484.1	5.9	positive	negative	10.5	4.1	6.4	2.49	67.1	38.9	28.2	227.3	247	53	40	52	249	46	9	14	4.5	6913	33	7	48	23	5.6	5.1	83	519	31.2	24	3.6	142	102
1XX166	negative	male	33	B	<5	negative	Ⅱ	single	negative	no	22	yes	17	3.09	22560.6	2.1	positive	negative	10.7	4.4	6.3	2.69	76.7	45	31.7	324.7	292	46	45	197	154	46	21	36	11.4	8976	54	2	55	4	10.5	5.1	91	339	42.8	26	4.5	140	99
1XX986	negative	male	54	A	≥5	negative	Ⅱ	single	positive	no	42	yes	37	1.96	18.5	27.3	negative	negative	5.4	1.6	3.8	2.66	66.8	40.5	26.3	316	367	16	27	52	149	80	20	12	5.3	11538	24	6	58	7	11.5	6.3	87	546	34.7	24	4.2	141	104
1XX211	negative	male	62	A	≥5	negative	Ⅱ	single	positive	no	37	yes	32	2.33	2.75	5	negative	negative	5.6	2.1	3.5	2.32	69.1	32.3	36.8	130	464	23	46	136	174		32	16	17.2	5441	52	7	32	11	7.8	6.7	91	381	29.2	27	4.1	139	103
1XX422	negative	male	79	A	≥5	negative	Ⅱ	single	negative	no	42	yes	37	2.2	2.14	7.1	negative	negative	6.8	3	3.8	2.11	69.6	37.2	32.4	195	294	23	28	69	175	30	23	17	7.7	6968	23	4	55	5	8.9	6	86	529	54.1	30	4.5	144	106
1XX497	negative	male	55	A	<5	negative	Ⅱ	single	negative	no	42	yes	37	0.64	4.82	5.8	negative	negative	6.9	2.2	4.7	2.26	65	38.1	26.9	264	489	35	30	56	116		18	11	5.7	11447	21	4	46	8	8	4.9	62	498	50.5	23	4.7	143	108
1XX318	negative	female	70	A	<5	negative	Ⅲ	single	positive	no	35	yes	30	1.85	500.88	50	negative	negative	6.9	2.3	4.6	2.01	61.9	37.1	24.8	194	206	48	46	81	198		16	17	5.1	7588	29	5	49	14	8.1	4.8	57	363	39.1	28	3.9	145	106
1XX568	negative	male	69	A	≥5	positive	Ⅱ	single	positive	no	43	yes	38	2.33	1.53	3.7	negative	negative	7.2	2.8	4.4	1.77	65.2	37	28.2	198	135	17	21	103	182	24	21	17	7.8	6681	26	5	34	2	6.3	5.4	82	345	41.6	27	4.3	142	103
1XX477	negative	male	63	A	<5	negative	Ⅲ	single	positive	no	46	yes	41	1.96	1704.65	54.2	negative	positive	7.3	3.5	3.8	2.01	66	32.1	33.9	123	326	135	98	90	180	65	12	24	9.5	6500	29	3	67	15	7.2	11.5	193	577	40.6	18	3.9	142	113
1XX132	negative	male	60	C	≥5	positive	Ⅳ	single	positive	yes	7	no	7	4.68	1665.59	19.6	negative	positive	7.4	3.1	4.3	2.89	62.2	31.5	30.7	147	168	20	36	82	217	73	27	20	7.8	7248	29	4	46	9	16.3	5.8	74	242	38.1	23	4.9	136	100
1XX370	negative	male	72	B	≥5	negative	Ⅱ	≥2	negative	yes	4	no	3	1.37	1.52	5.5	negative	negative	7.5	2.4	5.1	1.79	63.4	34.9	28.5	159	362	17	27	76	273		15	16	7	7252	27	7	26	6	6	2.7	66	206	32.4	32	4.1	141	99
1XX874	negative	male	61	A	≥5	negative	Ⅲ	single	positive	yes	5	no	3	4.71	407.08	63.3	negative	negative	9.1	2.9	6.2	1.9	67	39.8	27.2	197	655	11	19	129	370		15	12	20.3	7110	30	3	39	5	1.6	9	155	657	67.9	25	3.7	140	102
1XX312	negative	male	80	A	≥5	negative	Ⅲ	single	positive	yes	16	no	11	2.91	30.17	63.6	negative	negative	9.9	5.1	4.8	2.2	67	34.2	32.8	146	370	19	54	97	241		32	12	11.6	4625	34	5	48	2	3.7	5	90	67	50.9	26	4.4	141	105
1XX818	negative	male	44	C	≥5	positive	Ⅱ	single	positive	no	34	yes	19	3.11	2.88	11.4	negative	negative	10.3	4.2	6.1	2.14	61.4	40	21.4	183	276	22	27	46	226	22	16	17	4.6	6344	32	5	35	5	13.1	3.5	81	242	30.4	27	3.8	149	107
1XX048	negative	male	54	A	≥5	negative	Ⅱ	single	positive	yes	13	no	8	1.78	16.13	3.8	negative	negative	10.3	4.9	5.4	2.43	72.7	38.3	34.4	242	225	43	85	92	407	297	3	28	15.2	6202	41	8	35	25	3.6	7.6	144	428	62.1	27	5	141	101
1XX567	negative	male	55	C	<5	negative	Ⅲ	single	positive	no	44	yes	39	5.13	1146.1	10.1	negative	positive	10.4	4.5	5.9	2.66	64.3	37.1	27.2	178	516	48	57	53	148	56	21	32	5.2	6791	31	3	39	6	20.5	4.1	60	294	34.1	29	3.8	139	101
1XX941	negative	male	41	A	≥5	negative	Ⅲ	single	positive	yes	11	no	6	4.51	778.65	3.9	negative	negative	11	4.1	6.9	3.13	77.3	43.4	33.9	225	373	45	78	211	278		46	23	22	7508	85	5	23	23	3.3	6	86	509	64.7	28	4.6	144	103
1XX799	negative	female	67	A	<5	negative	Ⅲ	single	negative	no	43	yes	38	0.94	21.91	8.1	negative	negative	11.8	3.1	8.7	1.87	65.1	36.5	28.6	252	253	20	25	63	205		35	13	5.4	9154	26	4	41	10	11.1	7.7	76	270	44.1	25	4.9	140	105
1XX199	negative	male	76	B	≥5	negative	Ⅳ	single	positive	no	101	yes	21	4.31	>1210	26.39	negative	negative	12	6.1	5.9	1.88	63.1	40.2	22.9	208	230	36	51	55	198	148	69	10.7	8.7	5153	45	8	64		8.3	7.4	88	257	57.4	29	4.1	136	97
1XX259	negative	male	57	C	≥5	positive	Ⅲ	≥2	negative	yes	28	no	23	2.05	26.97	4.8	negative	positive	12	4.3	7.7	1.7	71.2	37.2	34	150	824	98	101	89	280	123	35	29	22	7471	40	5	39	12	6.5	6.1	64	425	26.9	27	3.9	138	102
1XX605	negative	male	65	A	≥5	negative	Ⅲ	single	positive	no	41	yes	36	1.99	5.27	5.2	negative	negative	13	5.3	7.7	2.36	61.2	35	26.2	155	465	37	40	100	226		21	19	11.1	5743	33	3	43	11	4.3	4.3	64	343	23.9	26	3.9	141	103
1XX941	negative	male	64	A	≥5	positive	Ⅱ	single	negative	no	25	yes	20	2.85	23.58	27.9	negative	negative	13.1	4.3	8.8	2.71	62.4	36.9	25.5	236	124	8	38	134	141	28	28	17	6.5	7335	36	3	60	5	8	6.4	101	454	53.5	25	4.3	148	103
1XX446	negative	male	43	B	≥5	negative	Ⅱ	≥2	positive	no	43	yes	38	2.04	>2000.00	13.7	negative	negative	13.2	5.8	7.4	2.21	69.6	33.7	35.9	155	385	20	38	141	299	95	37	25	7	4811	40	5	23	95	2	8.8	98	440	47.7	25	4.2	141	101
1XX064	negative	male	44	A	≥5	positive	Ⅲ	single	positive	no	55	yes	50	3.78	98.72	4.7	negative	negative	13.3	6.9	6.4	1.59	68.3	33.2	35.1	133	672	72	69	325	555	351	31	20	31.2	4203	64	8	25	21	2	1.8	57	253	43.3	23	4.6	135	101
1XX584	negative	male	55	C	≥5	negative	Ⅲ	≥2	positive	yes	10	no	5	1.78	2.34	15.2	negative	negative	13.4	5	8.4	2.05	63.7	37.7	26	163	520	43	64	99	333	84	21	12	10.8	9534	45	3	42	16	4.2	9.9	79	297	29.8	27	4.4	140	102
1XX708	negative	male	58	B	≥5	negative	Ⅱ	single	positive	no	29	yes	24	2.89	4.33	2.1	negative	negative	13.5	4.2	9.3	2.42	72	43.5	28.5	287	988	28	26	85	194	29	25	13	6.6	9903	33	4	41	6	1.6	4.7	79	440	68.4	25	4.6	146	105
1XX616	negative	female	66	A	<5	negative	Ⅲ	single	negative	no	32	no	27	4.91	>2000.00	16.8	negative	negative	13.5	2.7	10.8	2.9	69.1	37.9	31.2	275	132	34	36	69	218	52	25	19	9.2	12749	38	4	34	28	1.8	2.9	55	345	62.3	25	4.7	147	105
1XX153	negative	male	66	A	≥5	negative	Ⅲ	single	negative	no	31	no	26	2.41	2.55	6.1	negative	negative	13.8	5.1	8.7	2.21	69.6	39.3	30.3	181	404	23	58	89	190	629	17	18	5.8	7088	93	6	27	16	9.2	5.4	72	332	44.7	26	4.7	145	104
1XX687	negative	male	62	A	<5	positive	Ⅱ	single	negative	no	40	yes	35	2.22	3.97	5	negative	negative	14.5	4.3	10.2	2.36	62	37.3	24.7	324	632	25	36	43	149		12	12	5.7	6846	28	6	38	10	3.6	4.1	79	416	71.8	22	4.1	143	107
1XX722	negative	male	61	C	≥5	negative	Ⅱ	single	positive	no	46	yes	41	2.39	3.66	7.2	negative	negative	15.1	7.8	7.3	2.37	60.3	34.6	25.7	233	159	48	54	57	210	108	9	17	6.4	3992	39	3	36	5	27.4	3.7	78	283	55.9	31	4.8	141	102
1XX507	negative	male	51	A	<5	negative	Ⅱ	single	negative	no	37	yes	32	1.64	74.3	6.7	negative	positive	15.2	5.3	9.9	2.43	75.7	42.4	33.3	221	307	30	37	54	173		22	12	12.1	9802	31	4	33	3	3.8	4	76	385	38.5	24	4.1	140	104
1XX927	negative	male	73	C	<5	positive	Ⅲ	single	positive	yes	7	no	7	0.33	1.8	11.3	negative	negative	16.8	6.7	10.1	2.25	66.3	43.9	22.4	205	371	13	22	57	170	23	20	9.8	2.2	7400	28	4	23	1.3	0.7	5.1	91	332	34.5	24	3.6	142	105
1XX259	negative	male	66	B	≥5	positive	Ⅱ	single	positive	yes	10	no	5	3.22	8.69	0	negative	negative	18.8	6.2	12.6	2.18	65.8	38.5	27.3	219	148	36	38	54	159	43	24	12	7.3	5147	32	6	46	10	5.2	5.7	66	338	43	25	3.9	139	102
1XX794	negative	male	67	A	<5	negative	Ⅱ	single	negative	no	59	yes	54	2.93	2.75	19.4	negative	negative	20.3	5.3	15	3.05	75.8	45.1	30.7	286	430	44	35	88	206	19	18	15	4.7	11430	30	4	37	11	4.3	8	134	242	75.6	30	4.7	149	101
1XX316	negative	male	54	A	<5	positive	Ⅲ	single	positive	yes	14	no	9	2.21	1589.98	21.1	negative	negative	25.1	8.1	17	2.8	68.4	40.9	27.5	272	555	20	30	48	202	38	31	12	4.7	7996	27	8	72	2	18	5.7	101	390	64.8	27	3.9	145	103
1XX335	negative	male	52	B	<5	positive	Ⅲ	≥2	negative	no	50	yes	45	11.79	>2000.00	136.7	negative	negative	30.7	14.6	16.1	2.54	80.6	36.3	44.3	128	586	40	78	135	212	608	27	34	13.9	7409	63	5	46	19	11.5	4.7	68	438	28.9	28	3.2	137	97
1XX446	negative	male	58	A	≥5	negative	Ⅲ	single	positive	no	67	no	62	2.52	>1210.00	10.97	negative	negative	7.1	2.4	4.7	2.53	69	44.6	24.4	193	163	24	33	97	181	67	18	13	22.8	8449	41	3	30	11	4	5.87	83	329	41.4	27	4.2	146	105
1XX932	negative	male	65	A	<5	positive	Ⅱ	single	negative	no	70	no	65	3.41	3.6	35.01	negative	negative	7.8	3.3	4.5	1.73	62.6	39.7	22.9	221	587	23	25	63	146	18	25	11	5	6637	25	3	41	7	4.4	5.06	71	320	41.4	26	3.7	141	104
1XX626	negative	male	40	C	≥5	negative	Ⅱ	single	positive	yes	4	no	4	0.81	>1210.00	4.23	negative	negative	8.9	4	4.9	2.36	67	33.2	33.8	186	410	17	25	114	159	128	23	24	8.8	6038	51	4	31	17	5.6	2.03	74	273	38.7	24	4.9	142	103
1XX926	negative	female	71	A	<5	negative	Ⅰ	single	negative	yes	44	no	39	1.64	7.69	0.6	negative	negative	9	4.2	4.8	2.23	63.8	38.9	24.9	382	317	9	11	69	203	21	24	7	2.3	8558	25	5	24	1	2.1	3.91	59	233	42.3	25	3.7	143	107
1XX463	negative	male	83	A	≥5	positive	Ⅱ	single	negative	yes	28	no	23	3.31	9.77	0.6	negative	negative	9	3.7	5.3	2.62	69.1	40.9	28.2	229	520	43	43	104	192	28	25	20	7.6	8342	40	6	40	7	16.4	5.63	87	392	53.7	23	4.4	142	106
1XX061	negative	male	60	A	≥5	negative	Ⅲ	single	negative	yes	8	no	3	6.42	>1210.00	7.81	negative	negative	9.2	3.2	6	1.57	63	34.7	28.3	179	586	11	28	67	177	26	18	8	5.1	7868	26	6	45	5	3.5	6.91	103	450	52.4	28	4.1	147	108
1XX663	negative	male	43	A	≥5	positive	Ⅱ	single	positive	yes	27	no	22	2.37	2.08	5.36	negative	negative	10.2	4.8	5.4	2.48	65.1	36.4	28.7	267	649	26	22	74	187	114	26	12	11.8	7985	45	1	27	6	1.5	6.39	91	409	38.4	26	4.5	141	109
1XX214	negative	male	65	A	<5	positive	Ⅱ	single	positive	no	74	no	69	1.56	14.98	3.9	negative	negative	11.5	4.3	7.2	3.33	76.4	41.5	34.9	193	98	21	40	97	223	20	14	34	6.4	5812	23	5	33	4	10.6	6.99	103	304	39.1	30	3.9	144	103
1XX911	negative	female	61	A	<5	negative	Ⅱ	single	positive	no	81	yes	76	1.88	3.39	78.29	negative	negative	11.8	5.8	6	3.18	72.5	40.2	32.3	108	94	20	45	125	201	150	25	22	27.9	7218	50	6	44	8	14	2.71	56	264	25	29	4	146	101
1XX037	negative	male	61	A	≥5	positive	Ⅲ	single	negative	yes	19	no	14	1.59	1210	5.31	negative	negative	14.2	6.1	8.1	2.56	73.2	47.1	26.1	230	528	11	40	84	321	35	21	14	9.3	7374	31	6	49	13	6	3.75	83	349	54	27	4.1	147	105
1XX832	negative	female	70	A	<5	negative	Ⅲ	single	negative	no	69	no	64	1.31	>1210.00	11.28	negative	negative	14.8	4.9	9.9	3.12	68.8	37.9	30.9	207	145	18	30	93	176	21	24	18	5.1	7614	25	6	51	7	6.4	7.2	89	377	58.5	25	4.4	139	103
1XX596	negative	male	55	A	≥5	negative	Ⅲ	single	positive	yes	23	no	18	4.28	>1210	19.58	negative	negative	14.9	8.5	6.4	2.48	66	38.6	27.4	310	493	37	54	79	267	164	30	19	8.8	8588	83	7	33	11	4.9	5.1	90	359	48.5	30	3.5	141	101
1XX721	negative	male	67	A	≥5	negative	Ⅱ	single	negative	no	92	no	87	2.63	4.69	5.01	negative	negative	15.6	4	11.6	2.51	69.2	45.5	23.7	252	37	26	24	71	216	20	22	8	3.8	7414	22	3	31	1	4.5	8.34	104	299	42.7	23	4.8	143	108
1XX575	negative	male	52	A	≥5	positive	Ⅱ	single	positive	no	73	no	68	2.99	2.48	10.92	negative	negative	17.3	5.6	11.7	2.71	65.2	41.8	23.4	267	449	32	31	62	133	30	20	12	4.3	9878	25	6	34	9	2.5	4.67	84	316	49.8	25	4.5	143	108
1XX193	negative	female	74	C	≥5	negative	Ⅲ	single	positive	yes	7	no	7	1.87	>1210	0.6	negative	negative	18.3	5.2	13.1	2.22	79.6	34.1	45.5	159	404	11	56	154	276	83	21	12	10.3	6038	38	8	25	8	2.9	2.75	60	230	50.5	28	4.2	143	102
1XX612	negative	male	57	A	<5	negative	Ⅱ	single	negative	no	30	yes	15	2.56	2.38	8.2	negative	negative	19.4	5.8	13.6	2.69	73.7	42.4	31.3	244	411	16	24	51	233	20	31	16	5.4	10144	33	4	46	6	3.7	4.8	90	259	51.1	23	4	142	104
1XX151	negative	female	31	B	≥5	negative	Ⅱ	≥2	negative	no	80	yes	12	0.65	>1210.00	17.84	negative	negative	19.5	8.6	10.9	2.9	62.8	36.3	26.5	159	199	13	31	83	112	45	11	22	7	4814	177	3	30	8	15.5	2.63	40	219	29.1	26	4.2	141	102
1XX714	negative	male	44	B	≥5	negative	Ⅲ	single	negative	no	84	no	79	0.64	>1210	16.68	negative	negative	21.4	10.4	11	2.35	68.8	43.8	25	159	542	50	33	44	184	43	27	12	4.3	7078	30	6	37	5	10	4.44	57	386	29.4	24	3.2	141	102
1XX761	negative	male	69	A	≥5	negative	Ⅱ	single	negative	yes	16	no	11	1.85	3.15	9.58	negative	negative	22	9.3	12.7	2.23	69.4	41	28.4	260	273	42	48	80	124	39	31	13	9.4	7168	35	4	40	17	7.4	5.06	72	348	51	27	4	141	106
1XX183	negative	male	55	A	<5	negative	Ⅱ	single	negative	no	84	no	85	2.21	3.56	21.14	negative	negative	25.8	8.7	17.1	3.19	75.1	41	34.1	228	593	24	23	86	126	34	24	21	5.1	8591	28	3	30	4	2.8	6.77	67	265	33.9	29	3.8	140	102
1XX528	negative	male	74	A	≥5	negative	Ⅱ	single	positive	no	74	yes	69	3.54	3.9	9.83	negative	negative	27.7	14	13.7	3.23	69.1	35.7	33.4	211	107	9	26	130	142	34	29	26	14.4	4916	31	4	43	7	10.9	6.25	84	297	57.1	29	5.1	142	102
1XX560	negative	male	70	C	≥5	negative	Ⅲ	single	positive	yes	29	no	24	0.7	>1210	0.6	negative	negative	30.4	14.4	16	1.85	73	41.3	31.7	278	325	12	35	126	500	111	35	9	6.8	5732	40	19	21	125	3.2	6.99	83	162	21.6	28	4.5	138	96
1XX449	negative	male	46	A	≥5	negative	Ⅱ	single	negative	no	60	no	55	1.99	1.79	10.6	negative	negative	8.6	3.5	5.1	2.33	67.3	36	31.3	257	596	28	30	70	147	33	23	18	4.6	13453	36	6	151	2	3.1	4.6	67	363	49.2	26	4.4	140	102
1XX428	negative	male	69	A	≥5	positive	Ⅱ	single	negative	no	31	yes	26	12.4	8.69	0	negative	negative	22.7	7	15.7	2.12	68.9	42	26.9	249	1045	18	27	106	172	166	23	15	13.3	6980	41	5	51	8	8.1	7.5	91	286	41.6	23	4.4	143	105
1XX365	negative	male	62	C	≥5	negative	Ⅳ	single	positive	yes	24	no	19	3.43	2.04	18.45	negative	negative	11.1	6	5.1	1.35	75.5	32.9	42.6	31	680	16	15	127	178	88	18	16	6.6	3542	56	9	23	2.1	4.1	3.6	74	251	7.7	28	3.8	136	92
1XX345	negative	male	36	C	≥5	positive	Ⅲ	single	positive	yes	8	no	3	184.11	>2000.00	596.7	negative	negative	29.8	12.6	17.2	2.16	64.8	37.8	27	138	667	71	239	187	733	491	34	31	36.5	5330	67	6	41	35	2.5	4.7	69	365	27.5	31	4.2	141	99
1XX433	negative	male	67	A	<5	negative	Ⅲ	single	positive	yes	47	no	42	2.28	3.64	25.72	negative	negative	10.9	3.3	7.6	1.88	62.2	37.7	24.5	277	518	19	26	69	150	137	18	10	13.2	7239	33	7	38	15	7	6.88	103	521	65.9	24	4.2	147	107
1XX920	negative	male	78	A	≥5	negative	Ⅱ	single	negative	no	70	yes	65	1.89	3.24	15.75	negative	negative	11.6	5.2	6.4	2.6	58.6	35.6	23	130	433	12	46	63	268	30	10	9	9.9	6421	27	3	42	5	3.8	2.72	71	173	30.6	26	4.1	142	106
1XX264	negative	male	66	C	≥5	negative	Ⅲ	≥2	positive	yes	5	no	5	6.21	21.18	19.43	negative	negative	2.4	1.2	1.2	2.08	69.1	38.1	31	152	820	38	67	123	195	92	43	26	13.7	8093	42	7	34	11	23	5.6	79	355	41.6	27	3.6	133	95
1XX345	negative	male	58	A	≥5	negative	Ⅲ	single	positive	yes	68	no	63	3.03	1210	13.28	negative	negative	10.4	4.3	6.1	0.98	71.7	42.9	28.8	212	466	21	23	124	245	34	18	10	5.3	7184	27	9	31	4	4	4.68	79	403	29.8	23	3.8	138	103
1XX400	negative	male	57	B	<5	positive	Ⅱ	single	negative	no	37	yes	32	3.9	134.5	10.2	negative	negative	19.9	7.7	12.2	4.71	64.7	35.5	29.2	173	42	45	81	91	257		29	49	14.2	3727	41	6	75	14	29.5	4.9	60	451	30.5	26	3.2	146	105
1XX937	negative	male	50	A	<5	positive	Ⅱ	single	negative	no	85	no	80	2.8	2.55	4.84	negative	negative	9.7	5.2	4.5	2.6	75.3	44.6	30.7	351	731	43	49	128	193	278	13	19	11.7	6044	54	5	45	20	10.9	6.48	54	354	48.7	26	4.5	141	103
1XX276	negative	male	55	A	≥5	negative	Ⅲ	single	negative	no	66	no	61	1.46	>1210.00	11.66	negative	negative	4.7	2.6	2.1	2.66	76.1	44.4	31.7	172	710	66	31	124	347	123	32	29	14.2	7507	52	12	33	35.2	17.8	7.5	85	208	43.8	24	4.3	137	99
1XX633	negative	female	31	B	≥5	negative	Ⅱ	single	negative	no	101	no	101	2.35	>1210	34.76	negative	negative	9.3	4.8	4.5	3.03	72	46.8	25.2	110	75	43	73	48	230	122	41	34.6	11.7	10342	120	8	25	6.4	5	3.2	34	254	28.5	26	3.6	141	102
1XX127	negative	male	57	A	<5	negative	Ⅲ	single	positive	no	45	yes	40	2.11	56.82	4	negative	negative	15.9	4.9	11	2.33	72	39.6	32.4	312	635	55	31	81	207	81	17	15	8.9	8329	37	5	34	5	1.7	9.1	124	665	77.3	25	4.8	139	104
1XX831	negative	male	46	A	<5	positive	Ⅲ	single	positive	no	45	yes	40	0.86	4.65	7.3	negative	negative	20	7	13	1.98	59.8	39.9	19.9	182	715	39	30	81	135		12	15	6	7402	27	1	47	1	4.2	3.9	70	322	29.7	27	3.8	142	104
1XX555	negative	male	42	A	≥5	positive	Ⅲ	single	negative	no	41	yes	36	2.19	1617.49	5.9	negative	negative	11.2	3.8	7.4	2.02	68.6	42.2	26.4	289	777	29	28	61	163		16	15	5.3	9031	29	4	44	3	2.6	4.5	91	472	50.6	27	4.4	142	106
1XX730	negative	female	65	A	≥5	positive	Ⅲ	single	negative	yes	9	no	4	3.4	17.55	11.2	negative	negative	13.3	4.1	9.2	2.11	69.1	32.1	37	97	126	33	57	235	215	43	30	28	12.7	4462	28	3	72	11	24.8	6.7	78	139	28.7	20	3.8	141	109
1XX979	negative	male	46	A	<5	negative	Ⅱ	single	positive	no	77	no	72	4.36	594.8	11.23	negative	negative	30.9	13.4	17.5	2.32	73.9	47.6	26.3	276	560	29	38	99	186	36	29	21	5.7	8123	28	4	60	4	6.5	5.88	65	460	48.7	27	3.8	144	101
1XX749	negative	male	44	A	<5	negative	Ⅱ	single	negative	no	29	no	24	4.97	6.88	13.1	positive	negative	14.7	6.2	8.5	3.36	62.1	32.3	29.8	159	18	45	54	185	204	77	27	22	9.2	4082	47	1	122	17	41.2	4.2	66	364	19.7	25	4.6	140	103
1XX248	negative	male	48	C	<5	negative	Ⅲ	single	positive	no	52	yes	47	<0.50	>1000.0	19.7	positive	negative	13.9	4.2	9.7	2.53	67.7	36.5	31.2	212	373	26	28	70	187	40	21	22	6.5	8231	27	7	31	12	2.1	8.3	76	267	44.9	29	3.2	143	98
1XX394	negative	male	55	A	≥5	negative	Ⅲ	single	positive	yes	28	no	23	7.29	60.49	17.68	positive	negative	19.6	7.3	12.3	2.24	65.6	43.8	21.8	196	305	19	59	109	183	43	48	29	10.1	7477	180	3	59	7	3.1	3.32	73	234	40.6	28	4.2	141	104
1XX570	negative	female	61	A	<5	positive	Ⅱ	single	negative	no	47	no	42	1.64	208.19	8.3	positive	negative	19.6	5.7	13.9	1.95	74.9	43.6	31.3	175	301	15	26	75	172	20	19	16	5.2	9792	23	4	34	5	2.7	4	43	195	37.4	29	4	143	104
1XX321	negative	male	46	A	<5	negative	Ⅱ	single	positive	yes	27	no	12	1.47	>2000	642.8	positive	negative	452.5	399	53.5	2.22	63.3	33.1	30.2	79	495	31	46	279	240	93	54	20	11.3	3759	52	8	27	2	271.3	3.2	92	136	37.8	25	4.1	140	101
1XX399	negative	male	43	C	≥5	positive	Ⅱ	single	positive	yes	33	no	13	8.22	9.25	11.57	positive	negative	13.2	5	8.2	3.51	58	37.7	20.3	421	397	12	21	54	96	58	23	7	3.9	7177	27	2	38	5	3.6	4.8	76	310	32.5	26	4.8	142	105
1XX815	negative	female	51	A	<5	negative	Ⅲ	single	positive	no	75	no	70	4.25	>1210.00	0.6	positive	negative	15.4	6.1	9.3	4.61	80.9	43.3	37.6	151	107	7	31	206	171	24	39	19	6.3	8127	29	5	41	6	1.7	3.09	88	129	30.7	23	3.6	141	107
1XX830	negative	male	57	B	≥5	positive	Ⅱ	single	positive	no	47	yes	42	3.2	1.72	2.1	positive	negative	20	6.8	13.2	2.7	72	41.2	30.8	287	259	87	47	86	207	326	21	18	52.1	8484	68	5	26	17	1.1	6.8	99	477	60.2	30	4.3	143	100
1XX320	negative	male	55	A	<5	negative	Ⅱ	single	positive	no	42	yes	37	1.78	113.62	5.4	positive	negative	15.1	5.1	10	2.09	64.1	37	27.1	213	173	14	20	65	151	26	17	13	5.3	6149	22	7	28	10	5.1	6.2	67	351	46.4	28	3.9	140	100
1XX109	negative	male	44	A	<5	negative	Ⅲ	single	negative	no	59	no	54	1	14.97	8.5	positive	negative	13.6	4.6	9	2.35	61.8	37.3	24.5	184	233	46	33	64	138	25	27	8	4.5	6147	21	4	28	7	3.8	4.9	96	338	32.1	27	3.5	145	106
1XX689	negative	male	51	A	≥5	positive	Ⅲ	single	positive	no	32	yes	27	2.17	5.35	2.6	positive	negative	22.2	6	16.2	2.1	64.2	40.5	23.7	195	591	33	35	79	177	44	35	21	6.6	7515	30	4	42	9	5.4	4.4	80	415	34.2	26	3.8	141	102
1XX403	negative	male	59	C	<5	positive	Ⅱ	single	positive	no	34	yes	29	1.84	3.36	12.5	positive	negative	18.7	5.5	13.2	2.35	71.2	41.5	29.7	270	669	24	30	46	187	149	24	16	10.2	8801	38	8	38	6	3.4	6.4	72	404	50.9	24	4.4	141	104
1XX824	negative	male	64	A	<5	positive	Ⅱ	single	negative	no	38	yes	33	1.7	4.21	1.9	positive	negative	12.7	3.5	9.2	2.5	67.6	37.3	30.3	183	260	7	25	65	200		21	21	6.8	6949	27	4	49	6	1.8	6.4	74	333	39.4	29	4.1	143	102
1XX665	negative	male	38	A	<5	negative	Ⅱ	single	positive	no	35	no	30	2.97	>2000.00	4.7	positive	negative	24.4	6.7	17.7	3.05	74.3	46.4	27.9	287	192	34	35	75	209		22	19	6.1	9286	34	4	36	8	0.6	3.6	81	255	56.1	27	4.3	144	101
1XX711	negative	male	53	B	<5	positive	Ⅱ	≥2	negative	no	52	yes	47	0.81	9.43	4.3	positive	negative	11	4.8	6.2	2.55	64.9	37.4	27.5	180	733	82	61	87	209	47	32	31	7.5	7866	31	4	29	8	7.9	5.4	80	253	38.8	27	4.2	140	103
1XX361	negative	male	66	A	<5	negative	Ⅲ	single	negative	no	76	no	71	0.74	10.06	12.93	positive	negative	15.1	6.1	9	2.85	69.5	42	27.5	289	341	10	24	50	144	19	12	12	4.1	9016	21	4	43	6	7.4	5.94	102	484	60.6	28	4	145	103
1XX738	negative	male	58	A	<5	negative	Ⅱ	single	negative	no	34	yes	15	2.63	2.86	12.2	positive	negative	8.9	3.2	5.7	2.06	66.1	38.6	27.5	204	672	9	31	48	163	65	15	15	6	5778	28	5	31	10	13.8	4.6	85	303	35.4	24	4.1	146	103
1XX175	negative	female	62	A	<5	positive	Ⅲ	single	negative	no	52	yes	47	0.96	4.66	4.5	positive	negative	33.4	9.5	23.9	2.16	72.6	39.3	33.3	174	252	23	32	79	274	89	6	34	9.7	6143	31	3	52	8	11.5	4.2	57	221	36.9	26	4.4	147	106
1XX147	negative	female	41	C	≥5	negative	Ⅱ	single	positive	no	72	yes	67	2.73	2.76	104.1	positive	negative	18.7	12.4	6.3	4.35	70.4	38.6	31.8	132	60	90	228	269	177	354	48	20	56.2	5172	110	4	38	50	13.9	2.32	55	197	32.7	25	3.9	142	104
1XX926	negative	male	75	A	≥5	negative	Ⅱ	single	negative	no	48	no	43	2.4	1.52	0	positive	negative	9.4	4.7	4.7	2.17	70.8	35.6	35.2	163	398	26	26	99	157	36	17	19	9.3	5687	29	5	33	7	16.4	7.1	87	288	39	22	5	139	108
1XX423	negative	male	35	B	≥5	positive	Ⅱ	≥2	positive	yes	30	no	25	4.2	>2000	3.6	positive	negative	7.4	3.4	4	2.94	68.1	36.6	31.5	247	210	37	49	111	237	299	30	19	16.2	5579	52	5	49	15	15.8	4.1	87	477	55.6	26	4.5	139	102
1XX530	negative	male	54	C	≥5	positive	Ⅲ	single	negative	yes	36	no	31	0.84	>2000.00	1.9	positive	negative	15.7	5.5	10.2	1.69	73.9	39.9	34	176	528	19	29	65	190	30	18	13	5.1	6167	24	5	28	13	4.4	5.2	87	245	50.7	27	3.7	141	101
1XX665	negative	female	54	A	≥5	negative	Ⅲ	single	positive	yes	50	no	45	1.72	>2000	2.9	positive	negative	21.6	7.6	14	2.24	72.3	42	30.3	180	482	42	45	83	347	45	23	21	6.3	8703	34	5	35	10	2.6	4.1	60	347	44.9	28	3.4	147	103
1XX942	negative	male	53	A	≥5	positive	Ⅱ	single	negative	yes	24	no	19	1.7	1210	13.41	positive	negative	39.9	16.3	23.6	2.29	60.9	33.4	27.5	70	307	24	39	65	194	22	15	28	3.7	4431	21	2	45	5	47.3	6.46	75	214	16.4	29	4.3	143	105
1XX562	negative	male	52	A	<5	positive	Ⅲ	single	negative	no	27	no	22	6.29	175.28	0.5	positive	negative	18.9	6.2	12.7	2.84	69.6	36.8	32.8	247	641	80	31	78	177	83	18	22	8.3	10308	37	1	59	13	8.8	9.3	118	423	60.4	23	4	143	108
1XX160	negative	male	36	A	≥5	positive	Ⅲ	single	positive	yes	9	no	4	1.53	762.9	11.16	positive	negative	4.6	1.5	3.1	2.58	61.1	38.6	22.5	235	386	24	23	66	195	53	27	13	6.8	8357	29	5	37	3	6.3	5.05	69	341	51.3	25	4.6	141	103
1XX434	negative	male	49	C	≥5	negative	Ⅱ	single	positive	no	39	yes	34	4.25	>2000.00	0	positive	negative	8	2.9	5.1	2.48	72.7	35.5	37.2	160	132	14	32	74	179		17	28	9.1	6110	27	4	46	12	9.7	3.6	63	398	31.7	30	3.8	139	99
1XX037	negative	male	39	A	<5	negative	Ⅱ	≥2	positive	no	35	no	30	4.8	617.27	0	positive	negative	15.5	5.1	10.4	2.82	69.2	42	27.2	274	328	38	27	49	231		19	12	9.2	10317	30	8	31	14	1.9	4.9	100	581	56.7	27	3.9	143	101
1XX227	negative	male	65	A	≥5	negative	Ⅲ	single	positive	no	37	yes	32	2.98	154.76	11.2	positive	negative	10.6	3.4	7.2	2.12	58.3	34.3	24	155	363	47	40	61	184		17	13	8.7	6504	42	3	49	4	7.4	5.9	75	348	22.4	28	3.4	145	103
1XX024	negative	male	57	B	≥5	positive	Ⅲ	≥2	positive	no	51	no	46	2.95	>2000	19.3	positive	negative	15.6	6.9	8.7	1.75	62.8	31.9	30.9	131	651	24	33	68	145	36	22	16	11.2	4327	29	3	43	4	5.5	4.7	88	326	31.2	22	4.3	139	108
1XX950	negative	male	52	C	<5	positive	Ⅲ	≥2	positive	no	45	yes	40	1.45	309.79	5.9	positive	negative	12.3	5.7	6.6	1.72	60.2	32.4	27.8	138	442	29	44	92	271	108	17	19	6.3	5586	27	7	55	9	6.3	7.2	125	458	40.4	27	3.7	140	103
1XX159	negative	male	55	A	<5	negative	Ⅱ	single	negative	yes	6	no	6	2.47	2.51	32.73	positive	negative	5.8	2.4	3.4	2.26	60.9	42.5	18.4	252	545	33	29	54	176	24	28	9.6	6.7	10574	30	7	52	17.2	13.5	9.5	83	404	52.1	26	4.1	140	100
1XX618	negative	male	45	A	<5	positive	Ⅱ	single	positive	yes	14	no	9	1.69	61.76	6.9	positive	negative	11.1	3.6	7.5	2.69	62	40	22	189	247	18	17	49	116		22	17	4.1	5340	26	4	46	0	39.1	3.2	69	217	28.5	26	4.2	141	104
1XX193	negative	male	46	C	≥5	positive	Ⅱ	single	positive	yes	5	no	4	4.38	>1210	26.28	positive	negative	14.4	5.6	8.8	1.61	58.8	35.9	22.9	77	507	29	52	73	194	60	27	13	7.1	4466	29	4	47	4	4.5	4.44	88	382	13.4	27	3.8	143	108
1XX171	negative	male	46	A	≥5	negative	Ⅲ	single	positive	no	39	yes	34	3.46	>2000.00	17.6	positive	negative	13.7	4.4	9.3	2.59	61.8	40.1	21.7	258	252	27	23	84	141		26	10	8.3	7460	29	4	42	3	14.7	5.1	85	597	50.7	25	3.7	140	105
1XX246	negative	male	39	A	<5	positive	Ⅱ	≥2	positive	no	38	yes	33	0.66	456.96	5.2	positive	negative	12.8	4.2	8.6	2.9	64.6	40.4	24.2	231	232	33	25	82	128		13	17	7.6	7645	30	6	30	8	5.2	5.3	68	406	35.7	26	4.2	143	105
1XX604	negative	female	26	C	≥5	negative	Ⅱ	single	negative	no	89	yes	72	0.58	>1210	15.91	positive	negative	11.1	5.5	5.6	2.6	77.8	50.6	27.2	253	211	14	23	72	171	43	27	9.9	9.9	7913	36	6	36	3.7	72.7	3.4	76	263	56.9	29	4.6	144	100
1XX357	negative	male	63	B	<5	positive	Ⅱ	≥2	positive	no	57	yes	52	2.3	54.34	29.4	positive	negative	19.1	6.1	13	3	73.3	41.9	31.4	229	416	17	17	57	128	32	18	13	6.1	9873	25	1	47	2	3.6	6.2	84	338	57.3	26	4.2	141	102
1XX667	negative	male	44	A	<5	negative	Ⅲ	single	negative	no	32	yes	27	1.47	305.01	6.2	positive	negative	10	4.4	5.6	1.76	58.1	35.8	22.3	155	29	13	23	74	162	10	16	11	4.1	6341	21	2	48	1	3	5.7	79	266	25.6	26	3.8	138	104
1XX921	negative	male	48	C	≥5	positive	Ⅲ	single	positive	no	48	yes	43	8.59	703.29	0	positive	negative	15	4.8	10.2	2.13	69.9	39.6	30.3	200	689	35	91	155	168	106	26	24	16.5	10318	92	5	36	14	2.5	4.1	61	219	55.8	25	4.3	139	102
1XX176	negative	male	74	A	<5	negative	Ⅱ	single	negative	yes	22	no	17	1.38	76.42	7.4	positive	negative	17.3	7.8	9.5	2.29	63.7	36.8	26.9	200	372	18	27	75	183		27	15	5.4	6627	25	2	40	8	6.3	5.3	71	342	39.7	26	3.4	141	103
1XX823	negative	male	61	A	<5	positive	Ⅱ	single	negative	no	47	no	42	2.19	3.19	3.1	positive	negative	7	3.1	3.9	1.99	70.1	39.9	30.2	198	643	51	44	67	193	64	17	22	8	9879	36	4	49	10	4.5	4.6	85	477	37.4	27	3.8	141	104
1XX940	negative	male	52	A	<5	positive	Ⅱ	single	negative	no	30	no	25	3.13	189.18	20.2	positive	negative	13	3.7	9.3	2.6	68.8	39.9	28.9	207	1046	47	38	37	124	79	20	22	6.2	9727	30	2	46	16	2.6	4.3	65	353	46.3	26	3.9	143	102
1XX771	negative	male	42	A	<5	negative	Ⅲ	single	negative	no	84	no	79	5.77	1.47	28.26	positive	negative	24.5	8.7	15.8	2.35	72	45.1	26.9	338	224	39	31	63	186	26	24	11	9.8	8333	33	5	40	4	2.6	4.04	72	214	38.3	22	3.6	142	106
1XX100	negative	male	57	A	<5	positive	Ⅲ	single	negative	no	31	no	26	3.26	2.4	0	positive	negative	8.3	3.4	4.9	2.31	65	38.9	26.1	186	387	41	37	79	135	43	25	19	6.9	7336	28	3	32	12	7.4	6.9	84	358	29.6	26	4.1	146	105
1XX233	negative	male	47	A	<5	negative	Ⅱ	single	positive	no	27	no	22	2.69	39.51	10.1	positive	negative	19.8	6.3	13.5	2.61	66.9	37.8	29.1	194	122	18	37	73	183	37	25	21	6.6	5712	27	2	42	4	12.3	4.2	85	499	32.3	24	4.4	140	104
1XX508	negative	male	49	C	≥5	negative	Ⅱ	single	positive	yes	14	no	9	4.13	>1210	13.46	positive	negative	20.3	8.8	11.5	2.74	71	39	32	165	466	29	60	76	627	230	27	19	15.9	5512	46	6	45	13	0.9	6.39	93	531	26.7	26	3.9	136	99
1XX862	negative	male	42	A	≥5	negative	Ⅲ	single	positive	yes	20	no	12	3.56	1210	5.97	positive	negative	16.3	6.6	9.7	4.01	73.7	45.2	28.5	332	241	22	34	73	173	63	24	6	5.8	9615	27	3	37	6	4.7	5.26	98	502	86.1	27	3.6	140	102
1XX005	negative	female	56	A	<5	positive	Ⅲ	single	negative	yes	15	no	10	1.14	127.3	20.5	positive	negative	11.9	3.5	8.4	2.05	56.8	35.6	21.2	160	437	27	39	72	177		27	15	7.1	12748	34	2	34	6	2.9	4.6	37	218	24.2	26	3.5	144	106
1XX188	negative	male	60	A	<5	negative	Ⅱ	single	negative	no	41	yes	36	4.49	13.35	15.3	positive	negative	17.1	6.2	10.9	2.6	56.6	35.6	21	201	312	19	35	79	177		47	16	6.1	8194	26	6	38	6	35.6	4	82	311	34.2	28	4.6	141	104
1XX816	negative	male	56	A	<5	positive	Ⅱ	single	positive	no	42	yes	37	1.11	>2000.00	3.8	positive	negative	7.7	2.6	5.1	2.37	64.2	39.3	24.9	191	188	33	30	58	177		17	17	6.9	9231	28	3	44	5	4.4	7.4	77	554	40	25	3.6	143	106
1XX591	negative	male	16	A	<5	negative	Ⅱ	single	negative	no	68	yes	45	1.97	478	0.6	positive	negative	9.3	3.7	5.6	3.08	70.3	40.7	29.6	211	69	11	26	185	199	21	16	16	4.6	7095	38	4	40	6	8.1	3.89	66	398	37.5	25	3.8	142	103
1XX334	negative	male	53	C	≥5	negative	Ⅲ	single	positive	yes	14	no	9	2.48	370.1	1.82	positive	negative	11.4	4.7	6.7	2.13	73.6	41.8	31.8	170	414	17	24	73	150	26	29	16	3.8	6921	31	3	38	7	5.1	5.37	70	259	34.6	27	4	142	101
1XX382	negative	male	47	A	≥5	positive	Ⅱ	single	negative	no	38	no	33	2.17	73.76	3.8	positive	negative	22.3	6.2	16.1	2.66	66.3	39.6	26.7	250	484	17	43	58	201	56	48	16	6.3	8040	33	4	52	4	3.2	2.8	84	386	57.8	26	4	145	103
1XX652	negative	male	48	A	≥5	negative	Ⅲ	≥2	negative	no	75	no	70	1.7	2.41	17.51	positive	negative	10.3	3.5	6.8	3.72	71	39.1	31.9	197	269	21	22	54	163	36	16	23	6.8	8521	32	3	44	6	9.7	3.98	80	180	44.5	28	3.9	146	102
1XX740	negative	male	37	C	≥5	negative	Ⅲ	single	positive	yes	8	no	3	5.2	>2000.00	8.5	positive	negative	11	4	7	2.59	66.6	38	28.6	181	139	75	73	150	282	271	55	20	24.8	7725	64	1	28	24	2.6	3.2	48	359	32.5	26	4.4	138	96
1XX626	negative	male	55	A	≥5	negative	Ⅲ	≥2	positive	yes	77	no	12	4.52	67.17	33.63	positive	negative	7.9	4.8	3.1	1.48	62	35.6	26.4	170	441	9	20	95	236	46	31	15.2	11.4	6106	36	9	27	0.8	13	5.3	79	434	25.7	25	4.1	133	95
1XX184	negative	male	65	A	<5	positive	Ⅱ	single	negative	no	29	no	24	2.74	8.78	5.6	positive	negative	9.8	2.6	7.2	3.12	73.8	45.8	28	292	449	58	44	94	160	120	30	19	14.9	10855	40	5	37	28	12.4	5.3	88	402	56.3	28	4.2	145	103
1XX923	negative	male	51	A	<5	negative	Ⅲ	single	positive	yes	86	no	74	0.88	339.4	6.97	positive	negative	19.7	6.5	13.2	2.78	81.7	52.4	29.3	262	277	29	31	80	188	27	22	14	3.3	6984	29	1	32	2	25.3	5.57	83	312	36.2	26	3.8	143	105
1XX387	negative	male	49	A	≥5	positive	Ⅱ	single	negative	yes	14	no	9	3.45	2	82.2	positive	negative	12.9	4.6	8.3	3.72	62.7	38.9	23.8	228	337	21	36	77	146	46	18	13	7.1	8001	31	4	31	20	12.6	5.82	79	303	55.3	26	4.3	147	107
1XX258	negative	male	32	A	≥5	negative	Ⅱ	≥2	negative	no	46	yes	41	3.65	54.54	29.1	positive	negative	8.8	3.8	5	1.74	64.8	35.2	29.6	116	655	66	60	209	154	268	31	22	10.2	6316	54	3	39	30	13.2	3.8	89	321	24.3	25	4.2	141	102
1XX703	negative	female	72	C	<5	negative	Ⅱ	single	positive	yes	4	no	4	4.94	152.69	88	positive	negative	7.3	1.9	5.4	2.94	68.4	36	32.4	205	222	48	37	123	279		19	31	12.3	9468	37	7	28	9	5.4	5.9	73	423	48.5	25	3.7	139	100
1XX713	negative	male	36	A	<5	negative	Ⅱ	single	negative	no	34	yes	6	4.61	1351.1	8.5	positive	negative	13.1	4.7	8.4	2.5	67.5	41.1	26.4	242	479	30	27	74	153	145	14	14	5.4	13734	47	3	40	6	3.3	4.4	61	295	45.1	24	4.4	141	107
1XX197	negative	female	42	A	<5	positive	Ⅲ	single	positive	no	83	yes	6	4.11	797	8.61	positive	negative	9.4	2.8	6.6	1.89	60.2	38.1	22.1	150	109	31	42	79	157	49	9	13	4.9	6587	26	3	53	4	10.4	3.18	48	183	23	28	3.7	140	104
1XX834	negative	male	62	A	<5	negative	Ⅲ	single	negative	no	30	yes	6	12.91	2.68	3.6	positive	negative	19.1	6.8	12.3	2.04	63.1	36.7	26.4	207	248	16	23	62	151	18	17	19	4.9	3492	26	5	52	8	10.8	7.6	64	485	28.6	24	3.7	142	102
1XX414	negative	female	79	A	≥5	positive	Ⅲ	single	negative	no	41	yes	6	1.66	18.56	21.4	positive	negative	11.5	3.5	8	2.53	65.4	35.1	30.3	122	127	26	42	89	234	36	20	32	7.1	7431	28	3	39	3	5.5	4.5	61	320	37.5	29	4.9	141	104
1XX067	negative	male	44	A	<5	negative	Ⅱ	single	negative	no	34	no	29	0.7	1.77	6.7	positive	negative	18.9	6.9	12	2.19	72.6	41.6	31	274	847	27	29	56	107		21	19	4.7	5178	26	2	60	3	3.2	4.6	67	330	56.2	27	4.1	142	102
1XX687	negative	male	48	C	<5	positive	Ⅱ	≥2	negative	yes	5	no	3	2.32	11.43	620.7	positive	negative	124.7	102.1	22.6	1.6	59	26.8	32.2	78	673	20	58	136	149	163	34	27	10.5	2299	42	4	173	5	66.8	5	68	163	20.6	28	3.7	134	97
1XX209	negative	male	46	B	<5	positive	Ⅱ	≥2	negative	no	79	yes	14	0.53	>1210	6.84	positive	negative	18.5	6.8	11.7	2.85	69.2	42.8	26.4	240	416	34	26	83	111	37	11	16	4.6	6045	28	3	52	8	3.6	4.34	92	261	46.7	26	4.5	142	100
1XX888	negative	male	41	C	≥5	negative	Ⅲ	≥2	positive	yes	33	no	28	0.99	684.04	7.7	positive	negative	11.6	4.2	7.4	2.79	72.6	36.3	36.3	187	580	42	43	107	242		27	21	6.2	5846	31	4	45	7	9.9	7.2	87	517	33.9	28	4	142	102
1XX631	negative	female	57	B	≥5	negative	Ⅱ	single	positive	yes	20	no	15	3.87	97.67	21.7	positive	negative	8.2	2.6	5.6	2.25	63.8	36.9	26.9	190	232	24	42	132	274		17	26	11.2	6380	32	5	52	5	9.1	7.4	56	388	32.1	22	3.8	139	107
1XX819	negative	male	56	A	<5	negative	Ⅲ	single	positive	no	36	yes	7	2.88	802.88	4.8	positive	negative	10	3.1	6.9	2.41	60	37.7	22.3	226	637	30	26	62	142		23	15	5.7	10445	24	6	25	8	2.4	4.5	62	387	47.5	24	4	142	103
1XX610	negative	male	46	A	<5	positive	Ⅲ	single	negative	no	51	yes	46	2.06	72.71	8.5	positive	negative	14	4.6	9.4	2.14	69.7	42.2	27.5	227	228	24	30	77	228	37	10	15	7	4036	30	4	44	5	6.9	3.5	78	570	49.9	27	3.8	142	101
1XX585	negative	male	45	A	<5	negative	Ⅲ	single	negative	no	29	no	24	1.87	106.05	7.6	positive	negative	8.7	2.6	6.1	2.4	63	37.6	25.4	224	770	47	26	41	167	32	14	13	5	7997	28	2	52	2	10.2	7	91	360	36.9	26	5	141	103
1XX970	negative	female	50	A	<5	negative	Ⅲ	single	negative	yes	48	no	43	2.85	366.2	16.47	positive	negative	11.4	4.3	7.1	3.11	69.6	42.4	27.2	169	71	14	29	82	170	46	21	10	5.7	8532	31	5	39	3	5.8	2.87	53	298	27.6	27	3.7	143	101
1XX639	negative	male	55	C	≥5	positive	Ⅲ	single	positive	yes	6	no	6	1.75	128.22	25.8	positive	negative	11.4	5.1	6.3	2.56	76.9	38.3	38.6	185	265	23	39	116	119		15	30	9.1	5860	35	3	40	3	16.5	4.4	77	233	39.8	24	4	140	107
1XX610	negative	male	54	C	≥5	positive	Ⅲ	single	positive	yes	5	no	5	2.51	>1210	25.11	positive	negative	9	4.6	4.4	2.25	64.5	37.6	26.9	154	435	91	39	118	192	93	20	33	10.1	6907	43	5	23	9	4.6	3.39	78	300	26.9	28	3.3	142	103
1XX036	negative	male	44	C	≥5	negative	Ⅱ	single	positive	yes	6	no	6	1.03	>1210	7.57	positive	negative	9.3	2.7	6.6	3.19	75.9	42.8	33.1	226	455	45	57	86	427	158	24	11	12.5	11584	54	7	36	9	2.1	4.25	68	395	44.7	24	4	142	104
1XX779	negative	male	61	A	≥5	negative	Ⅲ	single	negative	yes	24	no	15	2.38	16.06	15.05	positive	negative	5.7	2.5	3.2	2.86	71.6	41.2	30.4	239	550	23	25	96	194	33	21	11	5.9	9878	32	8	40	5	5.4	5.72	72	405	42.8	25	3.9	144	103
1XX512	negative	male	44	B	<5	negative	Ⅱ	≥2	negative	no	88	no	83	1.98	9.72	16.14	positive	negative	10.7	5.2	5.5	2.6	77.7	44	33.7	407	300	29	35	63	91	27	13	16	6.3	10409	32	5	38	5	2	3.66	108	261	45	29	3.7	142	103
1XX207	negative	male	40	A	<5	positive	Ⅱ	single	negative	no	37	yes	32	0.88	4.65	4.4	positive	negative	19.3	6.8	12.5	2.01	68.7	40.3	28.4	191	194	32	30	68	187	69	19	13	6.9	5889	38	3	34	6	26.4	5.2	66	295	25.5	25	3.7	143	101
1XX279	negative	male	20	B	≥5	positive	Ⅱ	single	positive	yes	11	no	6	1.24	>1210.00	4	positive	negative	13.7	4.6	9.1	2.67	68.6	40.2	28.4	174	269	48	62	61	176	38	35	14	5.6	8189	52	5	29	24	5.2	5.94	79	239	40.3	27	4.6	145	106
1XX443	negative	male	55	A	<5	positive	Ⅳ	single	negative	no	29	yes	24	1.71	1.73	0	positive	negative	11.5	4.1	7.4	2.48	68.3	38.8	29.5	263	601	42	39	70	185	52	18	17	8.1	8806	27	6	45	7	8.5	4.3	75	372	43	22	4.1	142	104
1XX342	negative	male	62	B	<5	positive	Ⅱ	≥2	positive	yes	44	no	39	4.41	499.4	0.6	positive	negative	10.3	3.2	7.1	2.19	66.4	36.9	29.5	147	412	40	38	82	171	31	32	10	3.4	8371	24	5	41	10	13.4	7.14	65	314	27.9	27	4.2	145	104
1XX218	negative	male	57	A	<5	positive	Ⅲ	single	negative	no	77	no	82	5.03	14.54	43.02	positive	negative	14.1	5.4	8.7	2.11	60.9	34.6	26.3	126	483	12	21	94	148	89	32	17	4.5	5371	29	2	40	6	7.8	6.59	81	274	34.3	27	4.3	144	107
1XX703	negative	male	43	A	<5	positive	Ⅱ	single	negative	no	41	no	36	0.98	1761.95	3.6	positive	negative	10.6	3	7.6	2.57	64.8	38.8	26	239	89	34	36	75	175		32	21	4.9	7831	28	5	35	10	12.2	7.8	62	364	40.4	27	4.3	140	104
1XX959	negative	female	47	C	≥5	positive	Ⅲ	single	negative	no	75	no	70	1.01	22.28	25.12	positive	negative	10.3	3.3	7	1.92	73	41.8	31.2	113	88	17	29	105	180	49	34	14	10.4	4208	33	6	42	6	4.7	4.34	80	273	30.7	26	4.2	138	102
1XX716	negative	male	40	A	<5	positive	Ⅱ	single	positive	no	35	yes	30	2.51	13.79	<2.00	positive	negative	11.1	4.1	7	2.82	69.3	40.1	29.2	239	233	21	25	68	191		34	18	6.7	10490	31	4	40	7	2.7	5.7	96	263	47	25	4	145	102
1XX934	negative	male	58	A	<5	negative	Ⅱ	single	negative	no	34	no	29	3.11	2.59	2	positive	negative	4.8	2.3	2.5	2.1	61.3	39.1	22.2	238	335	21	30	56	174	42	20	11	5.5	5564	23	5	38	12	31.7	7.3	72	344	46.5	24	3.3	147	106
1XX810	negative	male	66	A	<5	positive	Ⅲ	single	positive	no	77	yes	72	5.75	181.4	29.03	positive	negative	14.4	6.7	7.7	2.37	67.5	37	30.5	202	350	26	28	91	161	55	26	61	11.7	7074	32	2	44	17	12.5	4.12	59	176	44.4	23	4.1	137	102
1XX222	negative	male	50	A	<5	positive	Ⅱ	single	negative	no	82	yes	7	2.12	1.36	0.66	positive	negative	9.5	3.8	5.7	3.18	63.1	39.4	23.7	195	101	32	26	51	143	15	12	13	3.7	6168	32	3	36	6	34.7	5.91	69	353	29.6	30	4	143	104
1XX518	negative	male	38	A	<5	positive	Ⅱ	single	positive	no	60	yes	55	1.92	856.84	5.8	positive	negative	14.8	5.7	9.1	1.94	64.4	34.5	29.9	139	389	17	23	53	161	17	18	22	4.3	5906	31	3	43	3	3.3	4.2	97	333	23.3	22	3.8	143	106
1XX823	negative	male	47	C	≥5	negative	Ⅱ	single	positive	no	40	yes	35	3.19	152.27	9.4	positive	negative	8.8	3	5.8	2.01	59.9	35.9	24	280	539	31	29	55	166		26	13	7	6823	31	4	47	13	36.8	5	100	376	94.7	26	4	143	105
1XX668	negative	male	58	B	≥5	positive	Ⅲ	≥2	negative	no	48	yes	43	3.41	0.95	26.6	positive	negative	12.5	5.8	6.7	1.99	61.2	37.3	23.9	224	580	46	50	55	174	273	22	12	11.9	7039	124	5	33	14	6.1	7.6	108	389	55.5	25	3.8	142	101
1XX947	negative	male	61	B	≥5	positive	Ⅲ	single	positive	yes	16	no	11	2.44	64.78	78.98	positive	negative	14.5	5.9	8.6	2.27	59.7	33.1	26.6	139	141	71	62	96	177	69	32	45	6.6	5103	38	3	36	9	3.5	6.68	76	360	30.8	27	4.2	144	104
1XX339	negative	male	54	A	<5	positive	Ⅱ	single	positive	no	74	no	69	3.32	15.77	64.3	positive	negative	9.7	3.8	5.9	1.89	58.9	36.7	22.2	141	163	36	44	114	160	29	24	13	4.2	5166	32	5	28	8	10.1	3.29	74	196	24.3	25	4.6	140	104
1XX751	negative	female	35	A	<5	positive	Ⅲ	single	positive	no	40	yes	35	1.13	>2000.00	6.9	positive	negative	14.7	6.1	8.6	2.23	59.8	36	23.8	118	171	24	23	43	118		8	12	4.5	6884	26	2	41	6	19.5	5.7	47	228	20.7	28	4.3	141	104
1XX791	negative	male	52	A	≥5	positive	Ⅲ	single	negative	yes	48	no	43	1.27	5.97	18.27	positive	negative	22.2	6.9	15.3	3.01	71.4	35.1	36.3	91	32	17	37	64	252	26	23	41	12.9	4868	28	7	35	10	12.9	4.65	74	182	17.5	27	4.4	144	108
1XX646	negative	male	47	B	≥5	positive	Ⅲ	single	negative	yes	5	no	3	2.55	180.39	52.5	positive	negative	21.9	8.7	13.2	1.85	64.4	36	28.4	141	346	35	46	152	164	112	28	25	12.7	2568	41	3	30	8	13.3	5.8	78	256	33.1	26	4.1	140	103
1XX660	negative	female	49	A	≥5	negative	Ⅲ	single	negative	no	44	no	39	0.91	319.79	16.9	positive	negative	13.8	4.3	9.5	3.62	69.4	41.3	28.1	163	41	15	26	44	138	19	13	16	3.7	7987	20	5	39	8	9	5	56	268	34.5	24	3.9	139	104
1XX142	negative	male	41	C	<5	negative	Ⅲ	single	positive	yes	16	no	11	3.52	>1210	11.6	positive	negative	23.8	8.8	15	2.48	66.3	40.4	25.9	222	128	24	32	69	182	45	24	20	21	7431	29	4	34	14	34.6	3.29	91	262	33	30	4.2	147	107
1XX927	negative	male	51	B	<5	positive	Ⅱ	≥2	negative	no	52	yes	47	4.29	3.67	10.1	positive	negative	17.6	5.3	12.3	2.33	71	41.1	29.9	246	223	60	33	108	215	71	33	21	7.9	9448	37	4	34	13	15.3	5.5	75	354	66.5	27	4.2	142	104
1XX467	negative	male	49	A	≥5	negative	Ⅲ	single	negative	yes	18	no	13	1.96	108.87	5.1	positive	negative	10.7	3.3	7.4	2.8	63.3	38	25.3	194	209	10	19	71	209		18	14	7.1	8697	33	3	20	0	5.6	6.4	60	270	35.1	28	4.1	144	102
1XX614	negative	male	60	A	<5	positive	Ⅱ	single	negative	no	46	no	41	2.52	7.96	8.4	positive	negative	18.5	5.9	12.6	2.45	65.1	37.1	28	129	376	22	37	100	165	55	22	29	9.2	7442	34	4	42	10	20.7	2.5	69	368	21.6	29	4.3	142	103
1XX104	negative	male	45	C	<5	positive	Ⅲ	single	positive	yes	45	no	40	12.36	>2000.00	<2.00	positive	negative	17.3	5.8	11.5	1.71	60.8	35.1	25.7	132	235	21	40	77	161	28	22	19	7	6692	27	4	52	9	4.7	4.4	72	209	20.3	27	3.7	144	106
1XX131	negative	male	68	B	≥5	negative	Ⅱ	single	positive	no	50	yes	5	1.73	1.23	2.4	positive	negative	11.8	4.2	7.6	1.99	68.3	35.2	33.1	219	431	25	30	101	129	34	12	26	7.7	8994	27	5	28	7	2.4	6.8	90	447	48.7	25	3.8	140	103
1XX734	negative	male	49	C	≥5	positive	Ⅱ	single	positive	yes	7	no	7	7.21	170.36	33.4	positive	negative	17.4	7.4	10	2.38	76.8	33.8	43	75	411	10	27	117	270	113	32	26	8.1	5570	38	6	34	8	10.4	4.5	70	197	17.6	28	4.3	132	95
1XX106	negative	male	39	A	<5	negative	Ⅳ	single	negative	no	56	yes	51	0.81	>2000.00	6.3	positive	negative	21.5	7	14.5	2.3	67.5	34.9	32.6	162	255	29	28	83	169	75	28	18	7.7	5366	30	2	35	6	6.8	4.7	88	321	28.8	25	4.7	139	105
1XX321	negative	male	50	A	<5	negative	Ⅲ	single	negative	no	48	yes	43	2.62	505.18	9.3	positive	negative	24.7	9	15.7	2.49	77	45.6	31.4	217	342	65	42	93	181	49	27	29	6.3	13737	30	5	31	5	6.3	4.9	53	254	41.1	27	4.7	141	102
1XX096	negative	male	67	B	≥5	positive	Ⅲ	≥2	negative	yes	18	no	13	4.21	>2000.00	0.1	positive	negative	29.5	12.5	17	2.16	63.4	36.5	26.9	175	98	47	46	57	164		45	21	7.5	3843	31	4	45	7	19.5	7	86	373	30.9	26	3.9	142	106
1XX599	negative	male	52	A	≥5	positive	Ⅱ	single	negative	no	58	yes	53	<0.50	4.2	5.8	positive	negative	12.9	4.9	8	2.07	65.4	41	24.4	227	421	20	22	85	154	37	12	11	6.8	6807	25	4	26	3	2.9	6.6	77	371	45.4	24	3.7	141	103
1XX596	negative	male	40	A	<5	negative	Ⅲ	single	negative	no	64	yes	59	0.52	>1000.0	8.63	positive	negative	4.2	1.7	2.5	1.92	66.6	43.8	22.8	273	202	26	24	88	192	48	14	11	8.5	8593	33	6	55	10	21.1	6.32	70	280	34.2	25	4.1	139	104
1XX275	negative	male	64	B	<5	positive	Ⅲ	single	positive	no	65	yes	60	1.24	2.6	22.7	positive	negative	5.9	2.1	3.8	2.23	66.1	38.2	27.9	209	452	18	24	81	186	49	23	15	5.7	6793	25	5	50	6	4.7	5.3	66	286	48.8	26	4.2	143	103
1XX169	negative	male	60	B	≥5	negative	Ⅲ	single	positive	no	59	yes	54	0.81	113	10.9	positive	negative	7.5	3.1	4.4	2.57	65.4	37	28.4	180	529	20	35	54	252	47	56	22	7.8	5431	27	4	35	8	9	3.6	68	293	45	23	4.7	140	103
1XX075	negative	female	60	C	≥5	positive	Ⅲ	single	positive	yes	19	no	14	2.72	>1000.0	25.65	positive	negative	7.7	2.7	5	1.8	64.9	36.7	28.2	196	281	16	46	119	237	54	13	17	10.1	7571	48	6	36	10	3.2	4.9	86	298	52.1	21	4.8	143	105
1XX138	negative	male	58	B	≥5	negative	Ⅱ	≥2	negative	no	67	yes	62	1.66	56.6	14.25	positive	negative	8.2	3.4	4.8	2.33	78.4	37.2	41.2	214	413	32	66	129	211	218	22	16	17.3	6806	46	7	47	19	2.5	4.33	92	459	55	23	3.7	140	102
1XX821	negative	male	44	A	≥5	negative	Ⅱ	single	positive	no	63	no	58	0.67	4.1	15.6	positive	negative	8.6	2.9	5.7	2.48	77.3	43.9	33.4	288	347	28	29	74	163	63	25	16	14.5	10761	32	5	58	12	3.9	7.4	79	343	59.8	23	3.6	142	103
1XX693	negative	male	65	A	≥5	positive	Ⅲ	single	positive	yes	19	no	14	0.79	<1.3	8.4	positive	negative	9.1	3.7	5.4	2.8	69.9	41.1	28.8	249	58	23	35	85	173	26	25	17	4.5	7054	28	3	46	6	9.3	6.1	89	397	58.5	26	4.1	142	104
1XX636	negative	male	51	A	≥5	positive	Ⅲ	single	positive	yes	23	no	18	2.86	86.1	<1.20	positive	negative	9.5	4	5.5	2.11	67.1	41.7	25.4	177	206	19	30	77	253	387	25	20	13.7	7336	51	6	47	13	6	3.5	66	237	35.9	20	4.5	144	108
1XX414	negative	male	51	A	<5	positive	Ⅲ	single	positive	no	69	no	64	4.39	>1000.0	51.52	positive	negative	9.6	3.6	6	1.92	70.6	43.3	27.3	263	289	7	25	73	171	57	28	9	6.9	8339	29	4	53	6	1.8	3.8	66	328	60.5	30	4	140	100
1XX148	negative	male	52	C	≥5	negative	Ⅲ	≥2	positive	yes	5	no	4	1.75	517.6	17.5	positive	negative	10.8	3.9	6.9	2.38	64.9	40.3	24.6	209	507	33	35	65	147	68	19	20	9.5	6637	39	3	54	6	7.5	4.7	81	313	37.7	26	3.6	140	103
1XX525	negative	male	42	C	≥5	positive	Ⅲ	single	positive	yes	9	no	4	2.43	>1000.0	5.2	positive	negative	11.4	3.9	7.5	2.54	66.8	39.8	27	185	98	18	48	119	218	96	30	21	11.4	7837	48	5	58	10	2.3	5.7	75	316	30.4	24	4	140	103
1XX430	negative	male	67	C	<5	negative	Ⅲ	single	positive	yes	12	no	7	3.7	86.6	7.6	positive	negative	11.5	4.4	7.1	2.43	71.6	36.9	34.7	244	259	90	73	105	215	235	32	32	16.4	10186	52	5	63	29	12.6	4.7	61	181	86.8	21	3.8	142	103
1XX019	negative	male	34	A	<5	positive	Ⅳ	single	negative	yes	51	no	46	4.33	117.6	40.08	positive	negative	11.7	4.5	7.2	2.21	73.8	47.4	26.4	253	221	38	30	58	223	56	16	10	8.3	9823	42	5	44	8	1.5	4.59	98	335	49.7	24	3.8	140	103
1XX814	negative	male	29	A	<5	negative	Ⅲ	single	negative	no	63	yes	28	0.88	3.9	14.8	positive	negative	12.1	4.9	7.2	2.68	70.4	45.6	24.8	268	229	45	32	87	200	97	19	18	11.6	8109	33	3	30	8	2.1	5.2	68	519	56.6	22	4.7	139	104
1XX738	negative	male	51	C	<5	negative	Ⅲ	single	positive	no	69	yes	64	<0.50	44.3	28.38	positive	negative	12.1	4.2	7.9	2.25	70.7	40.6	30.1	227	224	22	33	82	162	30	20	15	6.8	8323	35	8	37	7	5.4	5.4	88	385	42	24	4	140	104
1XX300	negative	male	53	A	<5	negative	Ⅲ	single	negative	no	69	no	64	1.08	>1000.0	25.29	positive	negative	12.2	4.5	7.7	2.31	73.7	43.1	30.6	272	417	37	33	57	234	52	27	16	7.5	8793	32	7	36	16	6.2	6.81	77	397	58.5	26	4.5	142	100
1XX614	negative	male	58	C	≥5	positive	Ⅲ	single	positive	yes	18	no	13	<0.50	>1000.0	28.06	positive	negative	13.4	5.4	8	1.95	72.8	37.5	35.3	139	168	24	31	97	221	74	38	16	6.6	7469	27	6	33	4	2.4	4.99	64	266	23.6	29	3.8	140	100
1XX160	negative	male	60	A	<5	negative	Ⅱ	single	negative	no	58	yes	53	<0.50	1.6	8.6	positive	negative	13.9	5.2	8.7	2.82	74.2	43.4	30.8	246	504	35	22	73	229	24	21	13	4.6	10299	28	4	38	10	2	5	93	350	60.3	25	4.5	140	99
1XX756	negative	female	70	A	≥5	positive	Ⅱ	single	negative	yes	49	no	44	4.28	4.8	12.63	positive	negative	14.8	5.4	9.4	2.23	75.5	43.9	31.6	213	349	26	35	118	264	72	28	27	10	8452	44	6	26	11	3.4	4.15	70	393	53.7	24	5	140	105
1XX808	negative	male	26	A	<5	positive	Ⅱ	single	negative	no	64	yes	29	1.08	2.7	30.52	positive	negative	14.9	4.3	10.6	1.86	64.2	43.2	21	239	492	22	23	69	135	23	11	9	5	7416	34	3	42	6	9.3	7.3	95	364	42.6	28	4.2	142	104
1XX859	negative	female	60	C	≥5	positive	Ⅱ	≥2	positive	no	60	yes	55	<0.50	8.1	<1.20	positive	negative	14.9	5.3	9.6	1.98	58.9	33.8	25.1	110	336	14	29	102	207	30	12	21	9.4	4835	28	5	37	5	21.5	4.3	66	285	25.3	26	3.6	143	104
1XX366	negative	male	52	A	<5	negative	Ⅱ	single	negative	no	64	no	59	<0.50	2.1	1.6	positive	negative	14.9	6.1	8.8	2.64	76.1	43.6	32.5	247	504	34	33	90	190	50	24	19	7.9	8523	26	5	55	13	19.5	5.6	73	582	57.9	26	4.3	141	102
1XX151	negative	female	46	C	≥5	positive	Ⅲ	single	positive	yes	47	no	42	<0.50	2.6	10.1	positive	negative	15.9	5.7	10.2	2.25	61.4	38.7	22.7	171	32	24	28	104	164	18	15	27	7.3	8042	37	3	27	5	3	5.2	60	230	35.8	27	3.3	142	103
1XX685	negative	female	59	A	<5	negative	Ⅲ	single	positive	no	68	yes	63	2.14	137.2	31.8	positive	negative	16.2	5.2	11	2.1	68.4	38.9	29.5	222	233	16	38	79	190	16	17	20	6.1	7283	27	5	58	3	3.1	5.2	94	331	56.4	23	3.7	141	104
1XX804	negative	male	49	A	<5	positive	Ⅲ	single	positive	no	62	yes	57	1.98	391.8	24.87	positive	negative	17	5.9	11.1	1.79	66.8	37.9	28.9	175	332	35	30	113	131	47	21	17	5.9	5526	31	3	41	9	8.8	6.74	99	137	34.5	28	4.7	140	103
1XX119	negative	male	56	C	<5	positive	Ⅱ	single	negative	no	64	yes	59	1.96	40.8	275.87	positive	negative	17.6	7.6	10	1.97	66.4	41.9	24.5	240	338	34	29	99	188	100	25	11	14.5	8973	37	2	48	7	10.6	4.88	95	428	36.7	24	4.3	141	102
1XX845	negative	male	64	C	≥5	negative	Ⅲ	single	positive	no	66	no	61	2.1	>1000.0	12.2	positive	negative	17.9	6.5	11.4	2.17	66.9	35.9	31	150	287	24	40	95	288	148	20	30	8.7	4574	36	5	26	25	12.6	3.4	74	349	54.4	26	4	138	99
1XX571	negative	male	42	C	≥5	positive	Ⅲ	single	negative	yes	7	no	7	2.73	43.5	376.8	positive	negative	18	7	11	2.61	70.8	37.8	33	178	246	92	65	165	359	135	23	24	14.4	6778	57	5	33	30	25.7	3	102	353	38.5	28	4.7	142	102
1XX366	negative	male	52	C	≥5	negative	Ⅱ	≥2	positive	yes	6	no	6	1.02	11.2	12.8	positive	negative	18.2	7.9	10.3	1.86	71.4	34.3	37.1	144	606	110	91	120	227	85	56	24	12.3	4029	73	5	26	7	39.1	7.2	89	346	43.4	24	4.6	139	106
1XX687	negative	male	24	A	≥5	negative	Ⅲ	single	positive	no	66	no	61	<0.50	>1000.0	6.14	positive	negative	18.4	6.7	11.7	2.2	74	45	29	241	276	37	36	90	175	24	20	11	4.3	8113	35	9	34	9	6.9	3.52	85	395	31.3	25	3.6	141	101
1XX724	negative	female	57	B	≥5	negative	Ⅲ	single	positive	yes	55	no	50	1.46	8.5	43.5	positive	negative	20.6	7	13.6	2.34	66.5	39.2	27.3	176	182	11	22	88	187	31	25	17	6.4	6880	28	3	26	6	5.2	3.9	89	213	34.1	28	4.7	141	102
1XX384	negative	male	52	B	≥5	positive	Ⅲ	≥2	negative	yes	19	no	14	3.24	87.5	33.5	positive	negative	22.3	7.4	14.9	2.29	65.5	36.6	28.9	129	392	24	29	77	194	44	28	37	6.6	4553	30	3	30	7	5.2	4.2	78	406	24.8	30	4.4	143	102
1XX979	negative	female	44	A	<5	negative	Ⅱ	single	negative	no	68	no	63	<0.50	3.9	19.79	positive	negative	23.2	7.5	15.7	2.21	70.1	45	25.1	204	39	18	21	38	155	14	26	16	5	6484	21	4	26	5	3.6	2.9	48	220	29.7	30	3.7	144	106
1XX203	negative	male	70	B	≥5	positive	Ⅰ	single	negative	no	62	yes	27	2.83	1.9	11.42	positive	negative	24	11.3	12.7	2.09	68	38.6	29.4	145	284	24	22	132	248	144	21	6	12.5	7563	39	6	40	12	19.1	4.45	108	289	32.6	26	3.9	139	100
1XX355	negative	male	42	B	<5	positive	Ⅲ	≥2	negative	no	54	yes	49	2.11	205.6	21.7	positive	negative	24.6	8.5	16.1	2.59	73.9	44.7	29.2	189	281	32	31	68	191	24	19	19	4.2	9429	35	5	50	8	1.5	4.6	93	247	27.7	29	3.8	145	102
1XX595	negative	male	46	A	<5	positive	Ⅱ	single	negative	no	61	yes	25	2.23	108	11.92	positive	negative	24.6	9.7	14.9	1.91	64.5	40.3	24.2	249	233	25	32	60	154	35	31	15	25.4	7840	27	6	39	5	7.5	4.72	103	359	40.6	28	3.5	142	101
1XX462	negative	male	69	A	≥5	negative	Ⅲ	single	positive	no	57	yes	52	<0.50	12.3	14.2	positive	negative	25.4	9.7	15.7	1.98	62.9	39.4	23.5	174	193	18	33	76	151	72	17	12	6.6	7024	38	4	31	8	2.5	4.9	75	271	34.7	27	4.1	142	103
1XX157	negative	male	55	A	<5	positive	Ⅲ	single	negative	no	61	yes	26	0.69	35.1	50.2	positive	negative	28	12.6	15.4	2.55	78.4	39.8	38.6	142	86	17	30	71	134	36	20	27	6.7	7788	23	4	55	5	23.9	5	78	339	24	25	3.8	146	106
1XX892	negative	male	33	C	≥5	negative	Ⅲ	single	positive	yes	14	no	9	0.91	2.4	38.95	positive	negative	28.1	11.4	16.7	2.03	75.8	44.8	31	133	582	56	129	174	745	126	19	15	9.1	7816	34	9	32	21	5.4	5	71	271	31	26	4	139	98
1XX010	negative	male	75	C	≥5	negative	Ⅱ	single	positive	no	64	yes	59	1.58	1.7	13.5	negative	negative	9	4.6	4.4	1.68	65.7	35.2	30.5	271	233	12	32	79	236	45	20	14	6.4	7567	30	6	27	5	7.3	7.8	155	486	70	28	3.7	143	104
1XX844	negative	male	63	C	<5	negative	Ⅱ	single	negative	no	64	yes	50	1.46	2.3	36.9	negative	negative	10	3.7	6.3	1.81	61.4	37.1	24.3	195	270	16	23	64	117	12	21	11	3.8	6329	22	2	34	7	3.4	3.6	87	301	33.3	24	4.1	144	107
1XX792	negative	male	59	B	≥5	negative	Ⅲ	single	positive	no	67	yes	62	1.9	>1000.0	18.03	negative	negative	10.1	2.8	7.3	2.37	76.5	41.5	35	292	620	19	27	56	188	79	21	18	6.2	8927	33	6	37	11	1.5	4.98	96	598	69.7	25	4.3	139	101
1XX076	negative	male	75	A	≥5	negative	Ⅱ	single	negative	no	58	no	53	1.46	2.5	12.3	negative	negative	10.8	3.2	7.6	2.08	69.9	41.6	28.3	370	475	24	34	178	203	149	29	17	9.3	10754	40	9	50	17	34.3	12.5	173	429	100.2	25	3.7	139	99
1XX077	negative	male	57	A	≥5	negative	Ⅱ	single	negative	yes	37	no	32	1.27	>1000.0	3.86	negative	negative	11.9	4	7.9	2.06	68.7	41.1	27.6	218	267	20	26	90	228	43	15	11	5.3	10184	29	5	45	7	1.3	5.42	97	458	46.9	25	3.6	143	104
1XX289	negative	female	55	A	<5	positive	Ⅲ	single	negative	no	60	no	55	3.92	99.9	28	negative	positive	12.6	4.5	8.1	2.88	74.1	46	28.1	202	211	57	52	69	263	23	20	22	4.6	7369	24	4	39	8	2	4.5	69	222	37.1	27	3.7	146	105
1XX250	negative	female	71	A	≥5	negative	Ⅱ	single	negative	no	60	yes	55	1.58	20.1	43.76	negative	negative	13	4.7	8.3	2.52	72	42.2	29.8	237	244	28	37	117	286	66	20	20	8.8	7783	35	6	32	8	4.7	7.08	74	354	57.6	24	4.2	141	106
1XX948	negative	male	53	A	<5	negative	Ⅳ	single	negative	yes	42	no	37	2.34	123.4	14.58	negative	negative	15	5.2	9.8	2.63	72.2	46.5	25.7	230	516	39	35	83	157	32	18	10	7.6	8844	28	6	38	14	3.3	5.1	59	371	52.4	27	4.3	143	105
1XX063	negative	male	71	A	<5	negative	Ⅲ	single	positive	no	63	yes	58	1.77	49.4	14.1	negative	negative	15.3	6.6	8.7	1.69	65.1	38.2	26.9	184	519	21	29	75	201	17	13	19	4.5	5818	22	5	40	7	8.5	3.7	74	226	27.8	29	3.4	145	108
1XX785	negative	male	55	A	<5	negative	Ⅱ	single	negative	no	63	no	58	0.98	>1000.0	<1.20	negative	negative	15.9	5.8	10.1	2.71	63.1	35.6	27.5	190	157	17	19	49	151	12	15	11	5.3	4537	22	4	32	4	3.8	3.8	77	358	42.6	31	3.6	142	102
1XX569	negative	male	64	A	≥5	negative	Ⅲ	single	positive	yes	18	no	10	0.77	>1000.0	17.82	negative	negative	16.5	3.4	13.1	2.65	76.6	43.8	32.8	293	629	22	36	98	198	58	16	12	10	8911	42	5	45	8	4.3	5.3	84	439	74.8	24	4.4	137	102
1XX679	negative	female	31	C	≥5	negative	Ⅲ	single	positive	yes	10	no	5	1.2	>1000.0	29.93	negative	negative	18	6.6	11.4	2.32	73.8	41.9	31.9	155	150	8	23	79	166	147	39	14	7.5	6552	53	5	27	4	1.8	3.12	63	281	35.1	23	4.8	140	101
1XX764	negative	male	51	C	≥5	positive	Ⅱ	single	positive	yes	6	no	6	0.56	>1000.0	9.54	negative	negative	18.2	5.8	12.4	2.34	68	43.5	24.5	216	470	52	55	92	118	186	43	19	13.9	6786	66	4	41	8	2.9	3.95	55	291	42.4	26	4.1	138	101
1XX822	negative	male	44	C	≥5	positive	Ⅲ	single	positive	no	63	yes	58	3.32	>1000.0	19.8	negative	negative	25.4	9.3	16.1	3.9	75.6	40.5	35.1	240	57	64	139	87	293	427	53	33	15.5	6632	77	5	40	21	7.2	4.3	90	386	56.4	27	4.3	141	100
1XX972	negative	male	68	A	<5	positive	Ⅲ	single	positive	yes	41	no	36	2.21	<1.3	38.12	negative	negative	35.3	15.1	20.2	2.17	67	39.2	27.8	149	69	20	31	69	197	28	23	18	8.2	5446	25	4	45	9	15.5	5.69	77	394	30.3	24	3.5	141	106
1XX021	negative	male	60	C	≥5	positive	Ⅲ	single	positive	no	63	yes	8	1.35	>1000.0	10.2	negative	negative	38.4	10.4	28	2.22	65.9	36.9	29	248	125	13	28	80	290	102	18	15	12.8	6838	31	3	28	27	0.5	4.9	90	469	62.2	23	4.1	138	99
1XX566	negative	male	52	C	≥5	negative	Ⅲ	single	negative	yes	16	no	5	4.35	>1000.0	264.72	negative	negative	38.4	26.8	11.6	2.13	72.8	39.6	33.2	210	367	48	157	370	283	1304	61	18	90.3	6471	143	10	32	143	188	6.76	83	302	61.6	25	4.4	139	99
1XX231	positive	male	36	A	<5	negative	Ⅳ	single	positive	no	94	yes	65	5.5	>1210	17.79	negative	negative	8.6	4.6	4	2.34	66.2	40.4	25.8	209	284	23	18	75	151	53	22	18.6	7.9	8169	39	7	41	6.5	12.1	5.6	95	301	38	26	4	144	104
2XX885	positive	male	36	A	≥5	negative	Ⅱ	single	negative	no	6	yes	6	1.06	1300	0	positive	negative	10.2	4.3	5.9	1.78	59	39.7	19.3	180.2	245	39	32	61	161	47	34	12	4.8	4867	27	2	41	6	5.2	3	71	321	14.1	30	3.7	142	103
1XX864	positive	male	37	A	≥5	negative	Ⅱ	single	negative	no	43	yes	43	1.41	2.03	0	positive	negative	9.9	3.9	6	2.25	69	37.6	31.4	167	538	13	23	72	195		26	21	3.7	7118	35	2	43	8	2.1	3.9	73	409	26.3	25	4.9	140	103
1XX694	positive	female	37	A	≥5	negative	Ⅱ	single	positive	no	61	no	65	1.29	8.2	44.41	positive	negative	12.7	3.8	8.9	2.54	72.6	42	30.6	224	46	25	48	47	208	30	36	13	6.4	7522	31	3	45	6	7.7	4	73	228	53.4	24	4	141	103
1XX169	positive	female	37	A	<5	positive	Ⅲ	single	negative	no	77	yes	31	1	1210	21.34	positive	negative	15.7	6.4	9.3	1.76	61.9	38.4	23.5	104	146	31	38	50	141	13	19	12	3.3	6269	21	3	30	7	7.2	2.52	56	247	16.5	28	3.8	140	103
1XX747	positive	male	39	A	<5	negative	Ⅱ	single	positive	no	97	no	85	1.99	>1210	23.59	positive	negative	10.9	5.7	5.2	2.01	64.9	40.8	24.1	219	330	31	26	64	195	24	15	10.1	8.7	7995	40	6	16		18	6.3	101	247	27.7	24	4.6	142	103
1XX932	positive	male	41	A	<5	positive	Ⅱ	single	negative	no	29	yes	8	2.75	2.27	9.7	positive	negative	8.5	3	5.5	2.1	67.5	36.6	30.9	246	527	20	32	60	160	56	18	18	6	9319	37	5	203	15	3.4	6.8	72	390	42.3	25	4.4	146	104
1XX441	positive	male	47	A	≥5	negative	Ⅱ	single	negative	no	58	no	30	3.48	>1000.0	38	negative	negative	6.6	2.7	3.9	2.62	66.1	36.4	29.7	244	526	17	32	61	197	61	28	17	6.6	7254	30	3	62	2	19.8	4.5	83	564	63.9	29	4.2	146	104
1XX687	positive	male	47	A	≥5	negative	Ⅲ	single	negative	no	59	yes	38	2.32	>2000	3.8	positive	negative	19.8	8.5	11.3	2.57	73.2	38.3	34.9	188	181	34	29	65	254	31	25	21	5.5	7686	30	9	40	18	13.6	5.2	71	329	45.3	28	3.9	143	101
1XX437	positive	male	48	A	<5	positive	Ⅱ	single	negative	no	84	yes	5	2.28	9.57	98.53	positive	negative	31.1	12	19.1	2.02	71.6	40.9	30.7	243	348	93	83	64	186	576	76	20	11.8	8365	52	2	44	25	33.9	4.61	80	424	49.1	23	4	141	104
1XX322	positive	male	49	A	<5	positive	Ⅱ	≥2	negative	no	54	yes	33	1.75	8.01	0.1	positive	negative	10.4	2.6	7.8	2.49	63.8	38.1	25.7	194	293	43	39	72	171	38	25	11	5	8994	26	2	28	10	4.9	4	82	402	34.8	26	4	142	102
1XX030	positive	male	49	A	≥5	positive	Ⅱ	single	negative	no	105	no	82	3.45	2	82.2	positive	negative	12.9	4.6	8.3	3.72	62.7	38.9	23.8	228	337	21	36	77	146	46	18	13	7.1	8001	31	4	31		12.6	5.82	79	303	55.3	26	4.3	147	107
1XX736	positive	male	51	A	≥5	positive	Ⅱ	single	positive	no	13	yes	2	1.47	30.06	5.8	positive	negative	17.1	6.1	11	2.31	62.9	38.4	24.5	193.9	483	31	69	58	191	27	29	9	3.1	5989	23	3	48	9	5.4	5.7	87	274	26.1	29	4	143	103
1XX211	positive	female	52	A	<5	positive	Ⅱ	single	positive	no	81	yes	56	4.4	>1210	33.91	positive	negative	11.6	3.8	7.8	2.38	66.9	38	28.9	174	364	38	30	71	133	30	20	10	5.3	8834	27	4	39	4	5	5.27	64	250	27.9	29	3.5	143	106
1XX888	positive	male	52	A	<5	negative	Ⅲ	single	negative	no	83	yes	56	1.74	169.6	0.795	negative	negative	84.8	56.9	27.9	2.6	71	43.4	27.6	316	538	309	265	169	362	886	12	10	70.8	7800	126	5	38	188	209.2	4.46	74	386	58	29	4.6	139	99
1XX790	positive	male	53	A	≥5	positive	Ⅱ	single	negative	no	66	no	37	1.41	5.9	14.77	positive	negative	7.1	3.4	3.7	1.82	55.3	38	17.3	201	250	35	34	101	139	100	26	13	8.8	4959	28	5	31	7	2.3	4.45	60	360	41	22	3.2	141	103
1XX403	positive	male	54	A	<5	positive	Ⅲ	single	positive	no	38	yes	14	4.13	408.01	20.3	positive	negative	15.7	6.4	9.3	1.93	60.5	34	26.5	161	436	28	39	131	174		20	21	7.6	4745	26	5	72	7	4.6	3.3	61	352	27.1	26	3.5	144	112
1XX155	positive	male	56	A	<5	negative	Ⅲ	single	negative	no	62	yes	40	0.74	>1000.0	11.1	positive	negative	14.1	5	9.1	3.14	83.1	42.6	40.5	330	502	23	35	82	270	67	33	25	5.7	8271	32	5	95	9	4.4	4.2	76	367	90.6	28	5.5	143	105
2XX338	positive	male	56	A	≥5	positive	Ⅱ	single	positive	no	8	yes	5	3.1	608.1	0.1	positive	negative	16.6	6	10.6	2.15	65.8	36.4	29.4	207.6	447	14	49	100	205	127	36	18	13.2	7007	38	4	37	39	18.4	5.4	79	346	31.1	23	4.2	136	104
1XX303	positive	male	57	A	<5	negative	Ⅲ	single	positive	no	36	yes	19	1.69	>2000.00	19.5	positive	negative	7.7	3	4.7	2.07	67.7	31.5	36.2	219	887	31	29	58	197		31	16	5.3	4613	25	6	43	7	7.1	6.1	124	342	53	27	3.6	142	103
1XX091	positive	male	57	A	≥5	negative	Ⅱ	single	positive	no	47	yes	25	3.74	4.98	31.3	positive	negative	23.9	8.5	15.4	2.48	71.5	44	27.5	219	335	34	31	149	150	45	36	14	6.1	7233	39	6	42	4	15.6	3.3	92	300	43.3	26	4.2	139	103
1XX645	positive	male	58	A	<5	positive	Ⅱ	single	negative	no	88	no	43	3.89	15.63	59.93	positive	negative	14.4	6.2	8.2	2.97	79.7	40.8	38.9	274	546	72	58	71	242	207	19	25	10.4	7491	42	3	47	8	13.2	6.7	69	372	44.6	23	4.7	138	102
1XX212	positive	male	59	A	<5	negative	Ⅱ	single	negative	no	88	no	90	2.93	678.2	64.36	positive	negative	13.4	8.4	5	2.37	69.1	34.8	34.3	126	546	75	52	101	195	370	29	22.7	21.8	5451	74	7	44	8.5	19.8	3.7	69	354	28.2	28	3.6	142	105
1XX271	positive	male	60	A	≥5	positive	Ⅲ	single	positive	no	40	yes	23	2.73	>2000.00	11.7	positive	negative	9.8	3.7	6.1	2.28	63.7	34.6	29.1	154	367	71	61	94	126		26	21	7.1	7187	33	3	54	1	15	5.3	64	352	23.8	27	3.9	139	104
1XX274	positive	male	65	A	<5	positive	Ⅰ	single	positive	no	31	no	15	2.84	2.44	5.7	negative	negative	9.6	3.2	6.4	2.43	67	39.6	27.4	244	147	14	20	53	124	14	17	12	4.4	9406	23	3	44	9	4.7	5.8	84	461	50.1	22	4.5	144	103
2XX697	positive	male	66	A	<5	negative	Ⅲ	single	positive	no	9	yes	4	1.49	151	10.2	negative	negative	7.7	2.5	5.2	2.22	68.1	41.8	26.3	350	514	22	26	64	155	41	24	12	5.6	6578	25	3	56	7	1.9	7.8	94	500	61.7	28	4.5	142	106
1XX047	positive	male	66	A	<5	positive	Ⅲ	single	positive	no	13	yes	3	3.01	107.4	2.6	negative	negative	12.7	5.1	7.6	1.91	67.7	37.7	30	220.4	191	14	25	56	267	30	13	15	4.8	5371	26	4	28	11	13.7	3.7	62	318	27.3	24	4.5	138	99
1XX693	positive	male	74	A	≥5	positive	Ⅲ	single	positive	no	14	yes	3	3.05	51614.9	11.2	positive	negative	9.1	3.4	5.7	2.5	65.1	37.8	27.3	234.7	50	12	22	77	202	49	21	14	7	6205	30	6	41	10	6.6	7.8	126	306	44.2	24	4.5	139	102
1XX966	positive	male	41	B	≥5	negative	Ⅱ	≥2	negative	no	61	yes	25	2.27	>2000	7.7	positive	negative	22	8.9	13.1	2.23	74.3	37.4	36.9	178	444	42	53	165	161	86	17	31	10.7	6682	54	4	38	9	4.3	4.6	84	341	43.2	29	3.9	143	101
1XX307	positive	male	45	B	≥5	positive	Ⅱ	single	negative	no	31	yes	8	5.64	33.15	11.6	positive	negative	17.8	5.3	12.5	1.95	65.2	36.1	29.1	206	639	66	57	68	155	82	23	19	9.1	6981	39	3	35	11	17.2	5.3	85	440	34.5	25	4.2	147	107
1XX270	positive	male	46	B	≥5	negative	Ⅱ	single	positive	no	21	yes	4	1.19	1.58	4.5	positive	negative	14.7	6	8.7	3.23	63.5	44.8	18.7	395.8	615	36	34	78	166	95	23	10	9.8	9579	34	8	46	18	3.6	7.7	80	358	57.6	26	3.9	140	100
1XX216	positive	male	48	B	≥5	negative	Ⅲ	single	negative	no	82	yes	26	3.22	12.18	43.08	positive	negative	9.5	5	4.5	2.07	67.1	39.6	27.5	139	672	71	59	77	334	133	38	11	5.9	5659	39	7	14	48	24.4	5.9	71	207	21.2	26	4.1	137	95
1XX345	positive	male	53	B	<5	negative	Ⅱ	≥2	negative	no	69	yes	41	2.93	>1000.0	23.33	positive	negative	12.2	4.2	8	2.04	67	41.5	25.5	215	417	35	40	79	218	116	41	13	7.4	6180	35	5	34	11	7	5.23	63	302	33.3	25	4.4	138	103
1XX378	positive	male	55	B	≥5	positive	Ⅱ	single	positive	no	93	no	65	7.44	52.66	54.66	positive	negative	35.9	19.1	16.8	1.91	57.5	32.4	25.1	100	558	45	83	71	264	260	37	16.4	7	4496	49	8	107	3.7	10	4.5	70	365	27.3	25	3.7	143	104
1XX483	positive	male	57	B	≥5	negative	Ⅲ	single	positive	no	59	yes	8	1.38	2.3	22.7	negative	negative	17.1	4.9	12.2	2.2	79	45.5	33.5	298	488	23	21	98	191	33	31	14	7.2	10934	32	3	33	5	2	3.2	76	288	60.8	22	4.8	142	101
1XX200	positive	male	58	B	≥5	negative	Ⅱ	single	negative	no	50	yes	24	4.75	>2000	8.8	negative	negative	7.2	2.8	4.4	1.5	62.5	32.6	29.9	122	214	30	41	124	276	44	20	18	7.2	4082	32	5	24	24	20.9	8.4	83	416	32.7	28	4.4	142	101
1XX646	positive	male	58	B	<5	positive	Ⅲ	≥2	negative	no	12	yes	3	4.7	63.48	10.2	positive	negative	16.2	6.5	9.7	2.78	61.7	40.3	21.4	235.4	217	60	72	93	172	159	29	18	10.4	5669	35	1	73	35	26.5	3	74	351	33.2	25	4	137	102
1XX485	positive	male	63	B	≥5	negative	Ⅲ	single	negative	no	57	yes	42	2.34	4.42	4.2	positive	negative	17.9	6.7	11.2	2.2	71.2	38.7	32.5	222	286	91	57	92	162	68	33	15	10.3	5801	44	2	41	13	7.7	9.2	126	413	55	27	4	145	100
1XX768	positive	male	38	C	≥5	positive	Ⅲ	single	positive	no	9	yes	5	1.9	>12000.0	13.9	positive	negative	26.6	8.6	18	2.29	64.6	35.6	29	167	836	36	66	132	652	325	39	22	29.7	4487	52	7	47	97	3.1	3.3	62	331	12	28	4.2	136	98
1XX737	positive	male	40	C	≥5	negative	Ⅲ	single	positive	no	66	yes	51	2.76	>1000.0	11.52	positive	negative	25.2	9.4	15.8	3	70.7	44.1	26.6	186	413	49	54	70	214	28	26	8	4.8	6861	30	7	33	12	5.3	4.69	68	244	40.7	29	3.4	140	99
1XX533	positive	male	44	C	<5	negative	Ⅳ	single	positive	no	95	no	52	1.26	3.47	7.11	negative	negative	20.9	9.3	11.6	1.9	66.4	45	21.4	208	486	21	33	61	262	120	27	10.1	8.8	7925	38	7	25	3.8	9.8	4.8	100	335	54.8	28	4.5	144	104
1XX761	positive	male	49	C	≥5	positive	Ⅲ	single	positive	no	64	yes	64	1.18	>1000.0	10.56	negative	negative	25.1	6.2	18.9	2.65	83.5	49.1	34.4	280	309	33	58	85	380	100	9	9	8.5	7411	41	9	35	8	4	4.9	63	271	54	23	5.1	140	106
1XX397	positive	male	39	A	<5	negative	Ⅲ	single	positive	yes	47	no	20	2.53	>1210.00	23.75	positive	negative	21.4	8.4	13	2.8	71.2	38.8	32.4	167	190	24	45	64	161	15	29	10	3.7	7361	25	3	45	3	11.7	5.17	96	293	32.1	30	4	145	103
1XX709	positive	male	40	A	≥5	negative	Ⅲ	≥2	positive	yes	25	no	6	1.76	>2000.00	4.4	positive	negative	8.6	3.3	5.3	2.35	69.9	31.8	38.1	118	663	28	62	121	525		38	40	12.7	4809	44	6	31	22	5.5	4.3	57	135	28.3	27	4.7	133	97
1XX422	positive	male	44	A	<5	negative	Ⅲ	single	positive	yes	30	no	12	1.19	13.44	11.52	positive	negative	24.6	8.8	15.8	1.94	62.2	39.1	23.1	212	383	22	24	53	150	27	15	19	3.6	4743	23	5	42	6	49.2	4.24	87	359	37.2	30	5.5	151	111
1XX386	positive	male	49	A	<5	positive	Ⅲ	≥2	negative	yes	18	no	3	0.53	130.8	64.54	positive	negative	21	8.7	12.3	1.94	72.1	40.6	31.5	256	360	61	36	65	213	72	15	32	9.6	7809	40	6	45	11	6.2	2.94	60	277	37.7	28	4.1	141	102
1XX258	positive	male	50	A	≥5	negative	Ⅲ	single	negative	yes	45	no	38	2.56	1855.33	2	negative	negative	16.3	5.6	10.7	2.72	65.6	39	26.6	224	384	30	25	68	150	105	13	10	10.2	9059	36	4	50	7	5.4	5.6	97	376	55.6	24	4.2	140	105
1XX077	positive	male	57	A	≥5	negative	Ⅱ	single	negative	yes	37	no	12	1.27	>1000.0	3.86	negative	negative	11.9	4	7.9	2.06	68.7	41.1	27.6	218	267	20	26	90	228	43	15	11	5.3	10184	29	5	45	7	1.3	5.42	97	458	46.9	25	3.6	143	104
1XX864	positive	male	62	A	≥5	positive	Ⅱ	single	negative	yes	27	no	6	5.75	12.9	1.92	negative	negative	13.5	6.7	6.8	1.78	55	35.6	19.4	201	436	36	37	128	184	225	30	16	19.5	4845	36	7	59	16	18.9	3.86	67	277	32.7	24	3.7	137	105
1XX247	positive	male	64	A	<5	negative	Ⅲ	single	positive	yes	7	no	5	3.89	>2000.00	14	positive	negative	10.2	3.4	6.8	2.14	61.8	37.1	24.7	242	456	24	37	62	249	34	20	17	6.2	6337	29	4	45	13	15.6	6.8	87	422	44.6	26	4.6	144	105
1XX708	positive	male	69	A	≥5	positive	Ⅱ	single	negative	yes	31	no	9	4.21	26.88	6.3	positive	negative	9	3.8	5.2	1.83	64	34.5	29.5	142	591	151	92	178	174	41	32	20	36.4	5160	74	5	47	21	61.1	5.9	75	302	34.1	23	4.3	142	108
1XX754	positive	male	29	B	≥5	positive	Ⅲ	single	positive	yes	18	no	3	2.82	>1210	34.36	positive	negative	8.1	4.2	3.9	1.95	74.5	30.7	43.8	113	527	77	85	310	179	457	32	27	51	3900	84	3	20	145	16.7	2.65	75	325	25.2	26	4.9	138	105
1XX291	positive	male	34	B	≥5	negative	Ⅲ	single	positive	yes	16	no	2	1.43	4.49	13.12	positive	negative	10.3	3.9	6.4	2.33	69.9	41.6	28.3	178	588	42	36	118	264	55	21	12	8.3	4040	39	5	31	9	7.1	3.59	83	388	36.8	26	4.4	143	103
1XX969	positive	male	39	B	≥5	negative	Ⅱ	single	positive	yes	45	no	10	0.78	8.5	17.33	positive	negative	9.7	3.3	6.4	2.11	71.7	43.4	28.3	268	620	75	51	91	190	53	28	11	4	9213	36	6	32	14	7.4	4.9	81	378	59.6	28	4.8	141	103
1XX503	positive	male	40	B	<5	positive	Ⅲ	≥2	negative	yes	11	no	3	2.63	570.6	66.5	positive	negative	14.5	4.2	10.3	2.52	75.1	45.5	29.6	223	419	67	49	59	238	92	24	14	7.7	11538	35	3	39	14	7.4	4.9	58	370	39.7	26	5.2	140	99
1XX624	positive	male	41	B	≥5	positive	Ⅲ	≥2	positive	yes	7	no	5	<0.50	>1000.0	17.97	positive	negative	15.8	5.6	10.2	2.07	64.9	38.9	26	160	580	27	65	94	1182	199	13	11	9.2	6102	35	7	34	19	5.5	3.3	90	369	28.6	28	4.6	139	97
1XX785	positive	male	51	B	≥5	positive	Ⅳ	≥2	positive	yes	15	no	6	1.22	>1210	14.68	positive	negative	12.5	5.2	7.3	2.25	73.4	30.6	42.8	233	460	22	38	98	224	49	30	25	9.1	5236	31	9	33	17	12.2	7.23	193	512	57.3	23	4	145	111
1XX457	positive	male	54	B	<5	negative	Ⅱ	single	negative	yes	4	no	4	2.14	>1210	62.42	positive	negative	13.7	5.1	8.6	4.21	64	36	28	96	141	43	179	107	211	159	36	69	13.4	4560	196	4	44	54	17.1	4.71	69	380	28.3	29	4.7	143	98
1XX289	positive	male	62	B	<5	positive	Ⅱ	≥2	negative	yes	24	no	8	2	1493.63	0	positive	negative	16.8	6.5	10.3	2.29	67	37.6	29.4	193	290	9	24	79	180		15	21	12.4	4804	32	4	25	1.3	13.3	2.8	89	422	27.8	25	3.3	140	105
1XX321	positive	male	63	B	≥5	positive	Ⅲ	≥2	positive	yes	10	no	10	1.1	244.5	21.4	positive	negative	13.1	5.5	7.6	2.22	74.5	39	35.5	139	611	148	249	162	228	165	29	48	35.5	5698	39	5	31	26	21.1	4.7	68	306	29.7	26	5.1	146	105
1XX478	positive	male	64	B	<5	positive	Ⅱ	≥2	negative	yes	12	no	7	2.01	4.67	8.7	negative	negative	8.5	3.2	5.3	2.69	66.6	37.5	29.1	307	328	30	32	83	170	222	12	16	10.2	9466	40	7	55	8	2.9	5.4	85	621	55.8	21	4.3	141	107
1XX227	positive	male	68	B	≥5	negative	Ⅱ	single	negative	yes	27	no	27	2.75	49.94	14.5	positive	negative	12.5	4.3	8.2	2.14	73	33.3	39.7	226	315	19	46	199	286		37	32	37.6	6984	73	5	40	7	99.4	8.4	113	351	75.9	30	4	143	102
1XX619	positive	male	70	B	≥5	negative	Ⅲ	single	positive	yes	7	no	7	2.95	>1000.0	10.5	negative	negative	8.5	2.9	5.6	2.02	61.9	33.1	28.8	202	486	8	50	122	2027	108	12	27	16.2	4133	40	6	36	29	4.7	6.5	95	392	47.4	23	4.5	140	104
1XX529	positive	male	33	C	<5	positive	Ⅱ	single	positive	yes	19	no	19	1.11	1217.42	8.1	positive	negative	8.1	3.7	4.4	1.88	57.8	36.1	21.7	160	379	49	41	47	120	54	16	11	8.4	7265	29	2	43	14	6.8	3.2	77	318	24.2	27	3.7	141	105
1XX453	positive	male	38	C	≥5	positive	Ⅲ	single	positive	yes	16	no	12	2.95	0.64	416.5	positive	negative	10.4	4.7	5.7	1.9	81.7	39.4	42.3	133	600	24	46	155	301	132	19	37	18.8	5335	49	5	31	13	5.9	5.3	75	407	29.3	27	4	141	99
1XX707	positive	male	39	C	<5	negative	Ⅲ	single	positive	yes	12	no	10	0.67	1210	10.73	positive	negative	13.5	5.2	8.3	1.62	68.2	42.5	25.7	83	657	26	21	87	356	123	33	10	7.6	8476	45	9	42	3.1	12.3	6.2	91	314	21.2	29	3.8	142	99
1XX846	positive	male	40	C	<5	negative	Ⅲ	single	positive	yes	38	no	7	6.34	589.5	24.57	positive	negative	7.1	4	3.1	3.97	64.3	32.6	31.7	123	23	19	33	57	167	29	10	30	11.1	3763	19	3	31	9	11.8	2.26	73	312	25.3	28	4.3	143	107
1XX169	positive	male	41	C	≥5	negative	Ⅲ	single	positive	yes	5	no	5	1.6	741.9	12.91	positive	negative	8.1	3.5	4.6	2.56	61.9	37.7	24.2	206	403	76	132	107	491	64	32	16	16.6	4514	35	10	32	17	3.2	3.7	73	254	48	28	4.4	138	101
1XX882	positive	male	42	C	≥5	positive	Ⅱ	single	positive	yes	27	no	15	1.12	>1000.0	15.51	positive	negative	23.3	7.1	16.2	2.01	61.9	39.7	22.2	180	348	41	158	73	287	93	15	16	8.8	6401	38	4	31	15	9.6	3.29	79	357	42.9	28	4.2	137	98
1XX310	positive	male	44	C	<5	positive	Ⅲ	single	positive	yes	5	no	5	2.74	1210	70.24	positive	negative	5	2.2	2.8	2.56	58.9	38.1	20.8	208	230	46	72	170	184	224	32	10	55.4	7422	83	5	49	8	0.9	6.75	87	390	51.8	26	4.3	146	106
1XX217	positive	male	44	C	<5	positive	Ⅱ	≥2	positive	yes	38	no	35	2.19	45.93	17.95	positive	negative	6.1	3.1	3	1.85	65.7	35.9	29.8	244	297	43	36	123	298	230	34	26	17.5	4928	68	7	19	12	5.7	6.24	139	473	69.1	25	4.3	140	104
1XX111	positive	male	45	C	≥5	negative	Ⅲ	single	positive	yes	4	no	4	1.47	12.87	31.42	positive	negative	9.7	5.2	4.5	2.16	69	40.2	28.8	66	557	34	49	103	316	136	16	16	10.9	5887	37	3	37	16	22.3	3.18	66	216	24.1	27	3.9	140	103
1XX214	positive	male	46	C	≥5	negative	Ⅱ	single	positive	yes	7	no	7	1.54	>1210	9.86	positive	negative	17.4	5.7	11.7	2.7	70.9	44.6	26.3	287	358	14	58	52	238	130	47	14.3	11.1	5011	41	10	33	10.1	0.3	4.9	66	607	66.9	28	4.3	145	101
1XX332	positive	male	46	C	<5	negative	Ⅲ	single	positive	yes	52	no	32	2.71	10.8	93.66	positive	negative	39.5	22.9	16.6	1.69	68.5	37.5	31	124	546	109	47	145	173	389	40	19	67.9	6467	73	5	38	6	6.4	5.43	86	249	25.6	27	3.8	140	103
1XX664	positive	male	48	C	≥5	negative	Ⅲ	single	positive	yes	14	no	6	5.78	>2000.00	722.9	negative	negative	13.8	5.7	8.1	2.93	65.6	36.4	29.2	164.7	408	68	117	223	1150	308	27	43	49.4	5502	65	8	110	25	4.1	5	53	519	21.4	22	4.5	139	100
1XX417	positive	male	49	C	<5	negative	Ⅱ	≥2	negative	yes	5	no	5	28.3	8.58	>1000.00	negative	negative	10.1	4.2	5.9	2	64.2	39.1	25.1	239	361	17	19	143	258	140	17	7	19.4	6956	37	6	135	10	4	3.81	66	259	57	24	4.4	134	99
1XX011	positive	male	49	C	<5	negative	Ⅲ	single	negative	yes	31	no	12	4	2.64	292.2	positive	negative	26.1	15.7	10.4	2.12	76	40.7	35.3	65	129	39	37	125	221	173	43	13	7.1	7020	84	8	20	13.8	6.8	3.7	102	429	113.8	27	3.9	137	96
1XX051	positive	male	50	C	<5	negative	Ⅲ	single	negative	yes	8	no	8	62.9	>1210	27.77	negative	negative	9	5.2	3.8	1.8	64.4	42.6	21.8	166	319	18	31	109	493	110	20	14.5	15.1	5972	41	11	23	7.5	2.8	6.2	94	336	39	26	3.4	141	101
1XX720	positive	male	52	C	≥5	negative	Ⅱ	single	negative	yes	4	no	4	4.32	1210	221.9	positive	negative	19.1	9.7	9.4	2.25	80	38.3	41.7	123	178	47	68	112	306	494	49	33	28	6144	59	5	16	14	5.9	5.63	70	399	23.1	25	4.1	140	100
1XX730	positive	male	54	C	≥5	positive	Ⅲ	single	positive	yes	25	no	9	5.76	>1210	32.64	positive	negative	16	6.8	9.2	3.01	60.3	39.4	20.9	138	212	22	55	123	219	54	47	18	7.5	3789	39	5	17	14	11.7	8.68	100	398	37	26	4.6	138	104
1XX871	positive	male	57	C	≥5	negative	Ⅲ	single	positive	yes	10	no	10	1.84	156	26.73	positive	negative	30.7	18.8	11.9	1.73	63.1	38.8	24.3	39	522	37	48	70	396	102	27	14.6	6.7	4006	46	14	9	35.8	29.7	6.1	97	322	8.2	28	4.1	132	91
1XX218	positive	male	60	C	≥5	negative	Ⅱ	single	positive	yes	36	no	8	1.75	753.4	16.8	positive	negative	13.4	6.2	7.2	1.78	81.1	42.9	38.2	121	494	37	56	299	257	247	47	20	27.8	4975	68	6	30	32	1.8	5.85	117	367	35.2	26	5	140	98
1XX195	positive	male	65	C	<5	positive	Ⅱ	single	positive	yes	19	no	7	4.67	345.2	105.6	positive	negative	14.7	6.4	8.3	2.47	66	37.6	28.4	148	517	40	92	114	296	194	77	26	6.1	4726	47	11	42	13.8	27.2	4.9	83	282	21.2	24	4.6	140	106
1XX103	positive	male	68	C	≥5	negative	Ⅲ	single	positive	yes	22	no	9	2.67	>1000.0	15.5	negative	negative	14.8	5.4	9.4	2.5	69.5	39.9	29.6	204	453	13	34	95	140	110	15	20	14.6	6952	33	3	49	2	2.8	6.9	102	351	59.7	29	4.5	140	98
1XX007	positive	male	68	C	≥5	negative	Ⅱ	single	positive	yes	17	no	5	1.15	<1.3	15.98	negative	negative	20.3	13	7.3	2.53	68.8	37.5	31.3	217	430	27	111	92	345	148	23	31	42.2	2364	114	6	36	39	12.3	5.33	89	326	106.4	21	5.2	138	99
1XX019	positive	male	70	C	<5	positive	Ⅱ	single	positive	yes	31	no	16	4.95	8.94	0.67	negative	negative	25.3	9.8	15.5	3.02	78.7	41.6	37.1	264	632	81	80	134	221	646	60	30.8	25.2	6818	105	11	40	50.6	16.4	5.8	74	495	47.6	25	3.3	137	96
1XX625	positive	male	57	C	<5	negative	Ⅱ	≥2	positive	yes	10	no	5	1.32	>1210	49.89	positive	negative	10.3	6.6	3.7	2.07	69.7	36.7	33	114	277	56	50	183	220	359	36	18.1	15.6	7225	58	6	30		9.1	2.9	80	318	25	23	4.1	141	105
[truncated: 38 more columns]
